# Supplementary material for: Bruceine E, a natural quassinoid from Brucea javanica, inhibits PARthanatos via targeting PARP1 in ischemic stroke
Source: Front Pharmacol. 2026 Jun 22;17:1843673. doi: 10.3389/fphar.2026.1843673 (PMC13333763; doi:10.3389/fphar.2026.1843673)
Supplement: Supplementary file 2 [file Supplementaryfile2.xlsx]

## Sheet: General Information
							www.TargetMol.cn Inhibitors Compound Libraries Natural Products Recombinant Protein Stem cells & Organoids Technical Services
Traditional Chinese Medicine Monomer Library-A (96-well) For more information on TargetMol library service, please contact us via sales@targetmol.cn
Product Details:
Formulation:				A collection of 2939 Traditional Chinese Medicine Monomer compounds
Container:				96 Well Format Sample Storage Tube With Cap
Shipping:				Dry ice
Storage:				-20 ℃ or -80 ℃
Standard:				10 μL,10 mM
	All products from TargetMol are for Research Use Only. Not for Human or Veterinary or Therapeutic Use.
	Plate Information
	#	Rack ID				Formulation			Compound Number				#		Rack ID		Formulation			Compound Number
	1	PHD191180				10 mM in DMSO			80				20		PHD191199		10 mM in DMSO			80
	2	PHD191181				10 mM in DMSO			80				21		PHD191200		10 mM in DMSO			80
	3	PHD191182				10 mM in DMSO			80				22		PHD191201		10 mM in DMSO			80
	4	PHD191183				10 mM in DMSO			80				23		PHD191202		10 mM in DMSO			80
	5	PHD191184				10 mM in DMSO			80				24		PHD191203		10 mM in DMSO			80
	6	PHD191185				10 mM in DMSO			80				25		PHD191204		10 mM in DMSO			80
	#	Rack ID				Formulation			Compound Number				#		Rack ID		Formulation			Compound Number
	7	PHD191186				10 mM in DMSO			80				26		PHD191205		10 mM in DMSO			80
	8	PHD191187				10 mM in DMSO			80				27		PHD191206		10 mM in DMSO			80
	9	PHD191188				10 mM in DMSO			80				28		PHD191207		10 mM in DMSO			80
	10	PHD191189				10 mM in DMSO			80				29		PHD191208		10 mM in DMSO			80
	11	PHD191190				10 mM in DMSO			80				30		PHD191209		10 mM in DMSO			80
	12	PHD191191				10 mM in DMSO			80				31		PHD191210		10 mM in DMSO			80
	13	PHD191192				10 mM in DMSO			80				32		PHD191211		10 mM in DMSO			80
	14	PHD191193				10 mM in DMSO			80				33		PHD191212		10 mM in DMSO			80
	15	PHD191194				10 mM in DMSO			80				34		PHD191213		10 mM in DMSO			80
	16	PHD191195				10 mM in DMSO			80				35		PHD191214		10 mM in DMSO			80
	17	PHD191196				10 mM in DMSO			80				36		PHD191215		10 mM in DMSO			80
	18	PHD191197				10 mM in DMSO			80				37		PHD191216		10 mM in DMSO			59
	19	PHD191198				10 mM in DMSO			80
Plate layout:PHD191180
			1		2			3	4	5	6			7		8		9	10		11	12
a			Empty		T3123			T2801	T0603	T1662	T3054			T3151		T2956		T1299	T0014		T0399	Empty
					Allicin			Aristolochic acid A	Phthalic acid mono-2-ethylhexyl ester	5-Aminolevulinic acid hydrochloride	Daurisoline			Brassinolide		Cedryl acetate		3-Pyridinemethanol	Anethole		Methyl salicylate
b			Empty		T0729			T0762	T2893	T1082	T1353			T2971		T1075		T1301	T0657		T1297	Empty
					Benzyl benzoate			Trans-Anethole	Muscone	Benzyl isothiocyanate	DL-Mevalonolactone			Phytic acid		Vitamin K1		Guaiacol	Veratryl alcohol		Eugenol
c			Empty		T0449			T0443	T0433	T0465	T0012			T0005		T0004		T0036	T0019		T0051	Empty
					Menadione			Salicin	Artesunate	Ellagic acid	Cinchonine			Aspirin		Salicylamide		18β-Glycyrrhetinic acid	Betaine chloride		Urethane
d			Empty		T0064			T0200	T0228	T0268	T3670			T0295		T0332		T0473	T0478		T0479	Empty
					Adenine			α-Lipoic Acid	Methyl-Hesperidin	Lobeline hydrochloride	Forsythiaside A			Digitoxin		D-Sorbitol		Arbutin	Progesterone		Cytisinicline
e			Empty		T0491			T0501	T2885	T2847	T2952			T2818		T2929		T2860	T2977		T0529	Empty
					Ethylvanillin			Mequinol	Esculin	Indigo	Camphor			Methyl Vanillate		Ethyl Vanillate		Vanillyl Alcohol	Vanillin acetate		Dulcite
f			Empty		T0530			T0539	T0562	T0568	T0570			T2821		T2740		T2890	T2861		T2883	Empty
					Flavanone			Dihydrocaffeic acid	Protocatechuic acid	3,4-Dimethoxyphenylacetic acid	3,5-Dihydroxybenzoic acid			Ethyl ferulate		trans-Cinnamic acid		Hordenine	Tyrosol		Syringic acid
g			Empty		T0581			T0583	T0589	T2230	T0122			T1591L		T2215		T2908	T2719		T2900	Empty
					Isomaltose			meso-Erythritol	Xylitol	Paeoniflorin	Bergenin			Cytidine		Ferulic Acid		Palmitic acid	Succinic acid		Paeonol
h			Empty		T1238			T0595	T0966	T2142	T1004			T1009		T1035		T1040	T1048		T1062	Empty
					Daidzein			Naringin	Sennoside A	Yohimbine hydrochloride	6-Benzylaminopurine			Estrone		Hesperidin		Vitamin B12	Estradiol		Capsaicin
Plate layout:PHD191181
			1		2			3	4	5	6			7		8		9	10		11	12
a			Empty		T1083			T1116	T1121	T1311	T1317			T1318		T1321		T1323	T1341		T1346	Empty
					Theophylline			Biotin	Podofilox	4-aminobenzoic acid	Cinchonidine			Ouabain octahydrate		Nonivamide		Artemether	Nortropine		1-Phenyl-1,2-ethanediol
b			Empty		T1354			T1362	T2205	T1270	T1272			T1273		T2773		T2889	T2937		T2806	Empty
					N-Acetyl-5-hydroxytryptamine			Hypoxanthine	Acefylline	Vincristine sulfate	Cytarabine			Diacerein		Vindoline		Isoferulic acid	4'-Demethylepipodophyllotoxin		Lappaconitine
c			Empty		T2726			T2767	T2761	T2739	T2958			T2983		T2862		T2764	T2859		T2852	Empty
					Sinomenine			Neohesperidin Dihydrochalcone	Naringin dihydrochalcone	Shikimic Acid	D-(-)-Quinic acid			3,4,5-Trimethoxycinnamic acid		Desaminotyrosine		(S)-10-Hydroxycamptothecin	Biochanin A		Citropten
d			Empty		T2752			T2910	T2936	T2904	T2876			T2788		T1123		T2970	T2724		T2877	Empty
					2'-Deoxyadenosine monohydrate			Flavonol	Antiarol	Sclareolide	Flavone			Baccatin III		Camptothecin		Rotenone	Caryophyllene oxide		Mucic Acid
e			Empty		T2949			T2819	T2840	T2962	T2857			T2975		T2969		T2797	T2914		T2731	Empty
					Alizarin			Methyl p-coumarate	Phloracetophenone	5α-Cholestan-3β-ol	2,5-Dihydroxybenzoic acid			2,3-Dimethoxybenzaldehyde		Lawsone		Harmaline	D-Melibiose		Usnic Acid
f			Empty		T2784			T2886	T2981	T2826	T2963			T3007		T3012		T3013	T3014		T2136	Empty
					Ethyl Orsellinate			Aleuritic Acid	Xanthoxylin	Asaraldehyde	Cholic Acid			Spermine		Mangiferin		Catharanthine tartrate	(±)-Abscisic acid		Geniposidic Acid
g			Empty		T3018			T3020	T3039	T0647	T0610			T0632		T0665		T0629	T0635		T2565	Empty
					Protocatechualdehyde			Sclareol	Hederagenin	Tryptamine	Piceatannol			3,4,5-Trimethoxybenzoic acid		Xanthine		Atropic acid	p-(2-Methoxyethyl) phenol		Hesperetin
h			Empty		T0722			T1027	T0724	T0725	T2143			T0700		T0690		T0775	T0772		T0877	Empty
					Ursolic acid			Luteolin	Formononetin	Isoliquiritigenin	Bergapten			Ursodeoxycholic acid		Quinine		Coumarin	Troxerutin		Gallic acid
Plate layout:PHD191182
			1		2			3	4	5	6			7		8		9	10		11	12
a			Empty		T0878			T0882	T0892	T0894	T0131			T0739		T2212		T0649	T2798		T2924	Empty
					Diosmin			(+)-Camphor	Diphylline	Thiamine hydrochloride	Cepharanthine			Guaifenesin		Geniposide		Salicylic acid	Esculetin		Phloretin
b			Empty		T2998			T2997	T3001	T3000	T2999			T3002		T1516		T2993	T2992		T2994	Empty
					Dihydromyricetin			Rhein	Honokiol	Magnolol	Gastrodin			Piperine		Curcumin		Cordycepin	Pinocembrin		(E)-Cardamonin
c			Empty		T2996			T3003	T2894	T2714	T2879			T2838		T2745		T2775	T2919		T2729	Empty
					Tetrandrine			5-hydroxytryptophan	Norcantharidin	L-(R,S)-Tetrahydropalmatine	Fisetin			Naringenin		18α-Glycyrrhetinic acid		Baicalin	Sesamin		Scoparone
d			Empty		T2863			T2943	T2898	T2758	T2848			T2717		T2972		T2789	T2728		T2922	Empty
					p-Coumaric acid			5-Hydroxymethylfurfural	Andrographolide	Madecassic acid	Osthole			Salidroside		Rutaecarpine		Scutellarin	Limonin		Phlorizin
e			Empty		T2737			T2830	T2829	T2868	T2845			T2815		T2754		T2869	T2858		T2870	Empty
					Neohesperidin			Betulinic acid	Isoalantolactone	Evodiamine	Imperatorin			Puerarin		Oxymatrine		Emodin	Baicalein		Matrine
f			Empty		T2888			T2817	T2778	T2814	T0914			T0787		T0791		T0795	T0800		T0851	Empty
					Pterostilbene			Picroside II	(+)-Catechin Hydrate	Cryptotanshinone	Metacetamol			Butylhydroxyanisole		Reserpine		Rutin	Danthron		Pregnenolone
g			Empty		T0962			T0928	T0935	T0937	T1391			T1424		T1431		T1558	T1693		T1704	Empty
					L-Hyoscyamine			L-Ascorbic acid	Butylated hydroxytoluene	Riboflavin	4-Methylumbelliferone			Ethynyl estradiol		Khellin		Resveratrol	Umbelliferone		Diosmetin
h			Empty		T1721			T2133	T1737	T2175	T2742			T2795		T2183		T1571	T1633		T1659	Empty
					2'-Deoxyuridine			Adenosine monophosphate	Genistein	Apigenin	Aloin			Amygdalin		Scopolamine butylbromide		Estriol	β-Carotene		Melatonin
Plate layout:PHD191183
			1		2			3	4	5	6			7		8		9	10		11	12
a			Empty		T1660			T1686	T1668	T2532	T1738			T2177		T2920		T2973	T2988		T2809	Empty
					Silibinin			Hematoxylin	Vinblastine sulfate	Tauroursodeoxycholate	Taxifolin			Kaempferol		Berbamine dihydrochloride		Astragaloside IV	(-)-Epigallocatechin Gallate		(R)-Fangchinoline
b			Empty		T2984			T2887	T2720	T2770	T2909			T2961		T2875		T2763	T2851		T2804	Empty
					Scopoletin			Trigonelline	Ginsenoside Rc	Gentiopicroside	Fraxetin			Notoginsenoside R1		Angelicin		Panaxadiol	Daphnetin		Panaxatriol
c			Empty		T2777			T2933	T2896	T2911	T2902			T2846		T2844		T2925	T2835		T2822	Empty
					Ginsenoside Rg1			Wogonin	Alantolactone	Stevioside	Costunolide			Isoimperatorin		Hyperoside		Schisandrin B	Morin		Ginsenoside Rb1
d			Empty		T2901			T2872	T2942	T2794	T2881			T2732		T2766		T2878	T2855		T2765	Empty
					Daidzin			Ginsenoside Re	Psoralen	Astilbin	Crustecdysone			(-)-Epicatechin gallate		Arctiin		Ginsenoside Rd	Icariin		Rosmarinic acid
e			Empty		T2916			T2957	T2805	T2856	T2882			T2780		T2950		T2853	T2834		T2799	Empty
					Patchouli alcohol			Arctigenin	Chlorogenic Acid	(-)-Epicatechin	Genistin			Catalpol		Schisandrin		Curcumol	Nobiletin		(20S)-Protopanaxadiol
f			Empty		T2727			T2939	T2850	T2759	T3025			T3027		T2841		T3028	T3026		T2945	Empty
					Salvianolic acid B			Forskolin	Bicuculline	Loganin	Asiaticoside			Sodium Aescinate		Plumbagin		Tripterin	(-)-Huperzine A		Germacrone
g			Empty		T2959			T2825	T2985	T2820	T2823			T2803		T2755		T2210	T2913		T2899	Empty
					Ginsenoside Rh2			Cyclopamine	Gypenoside XLIX	Glycitin	Crocin			Monocrotaline		Rhoifolin		Genipin	Schisantherin A		Liquiritin
h			Empty		T2715			T2934	T1664	T5165	T2871			T2768		T2787		T2722	T2873		T2874	Empty
					Tubeimoside I			Bilirubin	Meglutol	10-Deacetyltaxol	Quercitrin			Saikosaponin A		Picroside I		Ligustrazine	Ginsenoside Rg2		Tetrahydroberberine
Plate layout:PHD191184
			1		2			3	4	5	6			7		8		9	10		11	12
a			Empty		T2966			T2978	T2864	T2179	T2866			T2824		T3121		T1716	T3122		T3095	Empty
					Beta-Sitosterol			Mogroside V	Lycopene	Triptolide	Echinocystic acid			Pedunculoside		Betulin		Echinacoside	Fangchinoline		Tyramine
b			Empty		T3149			T3150	T3090	T3152	T6670			T1717		T1719		T1192	T0965		T1287	Empty
					Salvianolic Acid C			Caudatin	Abietic Acid	Harmol	Silymarin			alpha-Mangostin		Bufalin		Protoporphyrin IX	Histamine		Synephrine
c			Empty		T1286			T2197	T2832	T2771	T2781			T2932		T2698		T2749	T3021		T2750	Empty
					Vincamine			10-Deacetylbaccatin III	Isocorydine	Orcinol glucoside	Sanguinarine			Ginsenoside Rh1		Asperosaponin VI		Ginkgolide A	Bulleyaconitine A		Ginkgolide C
d			Empty		T2217			T2790	T2810	T2751	T2842			T2854		T0968		T2833	T2813		T2808	Empty
					Cephalomannine			Oridonin	(20S)-Protopanaxatriol	Ginkgolide B	Tangeretin			Phillyrin		Paclitaxel		Dehydrocostus Lactone	Madecassoside		Bilobalide
e			Empty		T0132			T0970	T1125	T1670	T1711			T1506		T1922		T6062	T3158		T3159	Empty
					Etoposide			Racanisodamine	Shikonin	Lanatoside C	Harmine			Vidarabine		Pseudolaric Acid B		Brefeldin A	Harmane		Guaiazulene
f			Empty		T1166			T3154	T1183	T3235	T3234			T6391		T3233		T3232	T3236		T6377	Empty
					Ellipticine			Citral	Retinol	Rebaudioside A	Dihydroactinidiolide			Apocynin		Sophoricoside		Higenamine hydrochloride	Solanesol		Aloperine
g			Empty		T3273			T3246	T3254	T3240	T3250			T3245		T3248		T3239	T6717		T3314	Empty
					Bifendate			Tabersonine	PHYTOL	Citronellol	Royal Jelly acid			(S)-(+)-Carvone		alpha-Boswellic acid		Geranyl Tiglate	Vanillin		Perillyl alcohol
h			Empty		T3329			T2140	T3330	T3324	T3328			T3325		T3339		T3327	T3318		T3319	Empty
					4',7-Dimethoxyisoflavone			Parthenolide	trans-Trimethoxyresveratrol	Lycorine	Angelic Acid			Liquiritigenin		Sophoridine		Artemotil	Wogonoside		Scutellarein
Plate layout:PHD191185
			1		2			3	4	5	6			7		8		9	10		11	12
a			Empty		T3333			T3367	T3362	T3366	T3368			T3372		T3662		T3363	T3369		T3376	Empty
					Cyclogalegenin			Macranthoidin B	Eupatilin	Cephalotaxine	Alpha-Hederin			Dipsacoside B		Eleutheroside E		Jervine	Nuciferine		Cynaroside
b			Empty		T3364			T3375	T3371	T3365	T3374			T3343		T3341		T3385	T3410		T3383	Empty
					Veratramine			Verbascoside	Quillaic Acid	Rebaudioside C	Dihydrotanshinone I			5-methoxyflavone		Elemicin		Gypenoside XVII	Momordin Ic		Cimifugin
c			Empty		T3403			T3665	T3390	T3432	T3412			T3418		T3397		T3396	T3408		T3398	Empty
					Glabridin			Tectoridin	Obacunone	Cinobufagin	Hydroxytyrosol			Demethylzeylasteral		Epmedin C		Baohuoside I	Syringin		Icaritin
d			Empty		T3429			T3394	T3417	T3399	T3388			T3405		T3414		T3380	T3395		T3391	Empty
					Protopine			Timosaponin BII	Amentoflavone	Psoralidin	Calycosin-7-O-β-D-glucoside			[6]-Gingerol		Morroniside		Homoharringtonine	Timosaponin AIII		Corosolic acid
e			Empty		T3416			T3386	T3384	T3401	T3404			T3393		T3428		T3413	T6943		T6718	Empty
					Aucubin			Kaempferitrin	Wedelolactone	Ginsenoside F1	Cucurbitacin B			Triptophenolide		Helicid		5-O-Methylvisammioside	Picropodophyllin		Zingerone
f			Empty		T3411			T3415	T3675	T3669	T6569			T3676		T3668		T3673	T6630		T3671	Empty
					Curdione			Secoisolariciresinol diglucoside	1-Deoxynojirimycin	Curcumenol	Mimosine			Sesamol		Galangin		Mollugin	Quercetin Dihydrate		Vitexin-2"-O-rhamnoside
g			Empty		T3674			T6407	T3698	T6185	T6485			T6662		T3697		T3717	T3861		T3795	Empty
					Hydroxysafflor yellow A			β-Lapachone	alpha-Asarone	Gambogic Acid	Embelin			Scopine		3',6-Disinapoylsucrose		Hinokitiol	Isobavachalcone		Corilagin
h			Empty		T3847			T3751	T3883	T3728	T3747			T3925		T3895		T3872	T3866		T3911	Empty
					Asperuloside			2',4'-Dihydroxyacetophenone	Roburic acid	Methyl Paraben	syringaldehyde			Astragaloside I		Polyphyllin I		Nodakenin	Macelignan		Pulchinenoside A
Plate layout:PHD191186
			1		2			3	4	5	6			7		8		9	10		11	12
a			Empty		T3810			T3920	T3916	T3933	T3735			T3846		T3855		T3779	T3811		T3888	Empty
					Saikosaponin B2			Pseudoginsenoside F11	Ginsenoside F2	Jatrorrhizine	Tetrahydrocurcumin			Bavachin		Tracheloside		Crocin II	Ginsenoside C-K		Scopolin
b			Empty		T3807			T3683	T3892	T3727	T3718			T3753		T3797		T3878	T3815		T3907	Empty
					(-)-Gallocatechin gallate			lithospermic acid	Isoacteoside	Methyl syringate	Santonin			Sinapinic Acid		Isosilybin		Raddeanin A	Isoscopoletin		Tenuigenin
c			Empty		T3800			T3730	T3802	T3752	T3744			T3805		T3857		T3913	T3774		T3877	Empty
					Typhaneoside			Methyl gallate	Ligustroflavone	4-Hydroxybenzyl alcohol	Veratric acid			Prim-O-glucosylcimifugin		magnolin		Saikosaponin D	Gracillin		Esculentoside A
d			Empty		T3769			T3783	T3884	T3729	T3881			T3737		T3873		T3890	T3874		T3906	Empty
					Tenuifolin			Fraxin	Neoandrographolide	Ethyl gallate	Vaccarin			3-(2,4-Dihydroxyphenyl)propanoic acid		griffonilide		Verbenalin	Diosgenin glucoside		Epimedin A
e			Empty		T3803			T3782	T3814	T3858	T3914			T3806		T3903		T3733	T3918		T3793	Empty
					Specnuezhenide			Jujuboside A	Isorhapontigenin	macranthoidin A	Saikosaponin C			kaempferide		Angoroside C		(E)-Methyl 4-coumarate	Ginsenoside Rb3		(20R)-Ginsenoside Rh1
f			Empty		T3778			T3781	T3924	T3894	T3826			T3780		T3902		T3798	T3808		T6917	Empty
					3'-Hydroxypuerarin			Jujuboside B	Astragaloside II	Polyphyllin II	Polygalasaponin F			Oroxin B		Atractylenolide III		Ziyuglycoside I	Icariside I		Oleuropein
g			Empty		T3893			T3867	T3488	T3889	T3915			T3919		T3898		T3796	T3864		T3756	Empty
					Forsythoside B			Alpinetin	Tectorigenin	Platycodin D	Ginsenoside Ro			Ginsenoside Rb2		Schaftoside		Betulinaldehyde	Erianin		Allitol
h			Empty		T3799			T3908	T3910	T3784	T3882			T3870		T3736		T3896	T3738		T3382	Empty
					Isorhamnetin-3-O-neohespeidoside			10-Gingerol	Pulchinenoside C	Lithospermoside	4"-O-Glucosylvitexin			Cyasterone		Olivetol		Shanzhiside methyl ester	3-(4-Hydroxyphenyl)-1-propanol		Wilforlide A
Plate layout:PHD191187
			1		2			3	4	5	6			7		8		9	10		11	12
a			Empty		T3813			T2163	T6518	T3406	T3763			T3876		T3758		T3824	T3843		T3759	Empty
					20(R)-Ginsenoside Rh2			Dihydrocapsaicin	Gossypol	Kuromanin chloride	Fumaric acid			Loureirin B		2,6-Dimethoxybenzoic acid		Jaceosidin	Pinosylvin		3,4-Dimethoxycinnamic acid
b			Empty		T3931			T3828	T3981	T6427	T3776			T3731		T3792		T6491	T3862		T3840	Empty
					Isobavachin			(-)-Gallocatechin	Acacetin	Butein	Rhapontigenin			Hydrocinnamic acid		Ajugol		(-)-(S)-Equol	Irigenin		Dihydroresveratrol
c			Empty		T3817			T3777	T3819	T3788	T6395			T6519		T3750		T3519	TCS0862		TMA2394	Empty
					Darutigenol			Praeruptorin A	Ursolic acid acetate	Rehmannioside A	Astragaloside A			Gramine		4-Hydroxyacetophenone		Formosanin C	p-Anisic acid		DL-alpha-Tocopherol
d			Empty		T3S0156			T6S1597	T3400	T2S1865	T5S0691			T6S1027		T5S1550		T4S1551	T3409		T3S2372	Empty
					Atractyloside potassium salt			Mulberroside A	Bakuchiol	Octyl gallate	Shionone			Tussilagone		Cinnamyl alcohol		Cinnamaldehyde	Plantamajoside		7-epi-Taxol
e			Empty		T5S1131			T3672	T5S0092	T6S2115	T5S2195			T5S1133		T2S0500		T6S2146	T6S2116		T2S0157	Empty
					Ganoderic acid C6			Nomilin	Epigoitrin	Ginkgolide J	Sibiricose A5			Ganoderic acid D		Ilexsaponin A		Epimedin B	Ginkgolic acid C17:1		Methyl palmitate
f			Empty		T2O2666			T2O2667	T2P2810	T2O2668	TCS1856			T2S0842		T5S0896		T2S0300	T9115		T3S1866	Empty
					Methyl stearate			Methyl Oleate	Methyl Linoleate	Oleic acid	2'-Hydroxyacetophenone			Scutellarin methyl ester		Loureirin A		Dihydrocoumarin	Vanillic Acid		Propyl gallate
g			Empty		T3S0640			T2S1814	TMS0879	T2S2043	T3791			T3S1858		T3S0128		T5S0761	T4S2326		T5S1982	Empty
					Triolein			p-Hydroxybenzaldehyde	Asiaticoside B	Dracorhodin perchlorate	Atractyloside A			Lutein		Hydroprotopine		Nitidine chloride	Cornuside		Periplocin
h			Empty		T5S1959			T3S1227	T6S0221	T6S1894	T3S1088			T5S0661		T3825		T5S0483	T3S1916		TCP2830	Empty
					(-)-Asarinin			Aristolactam I	Eriocitrin	Linderane	Isoforsythiaside			Koumine		Lobetyolin		(-)-Syringaresnol-4-O-β-D-apiofuranosyl-(1→2)-β-D-glucopyranoside	Heteroclitin D		Neryl acetate
Plate layout:PHD191188
			1		2			3	4	5	6			7		8		9	10		11	12
a			Empty		T6S2252			T4S2164	T3787	T2O2680	T6S1525			T4S1796		TMO2681		T3794	T3S2312		T3S0601	Empty
					Sweroside			Narirutin	Didymin	Oxalic acid	3,4-Dicaffeoylquinic acid			Heterophyllin B		Xanthosine		Pentagalloylglucose	Poncirin		Buddlejasaponin IVb
b			Empty		T5S0734			T4S0795	T5S0384	T3S1457	TCS1772			T6S1485		T3S1816		T3S0309	T6S1294		T3S1251	Empty
					Desmethoxyyangonin			Berberrubine chloride	Rhapontin	Palmaturbine	Dehydroabietic acid			Ginsenoside Rh4		Parishin B		D(+)-Raffinose pentahydrate	Nicotiflorin		Neoruscogenin
c			Empty		T4S0217			T6S0735	T6S1572	T3387	T6S0033			T6S1487		T2S1200		T6S2356	T5S2357		TJS0312	Empty
					HOMOPLANTAGININ			Flavokawain B	Sauchinone	Phytolaccagenin	Crotonoside			Ginsenoside Rg5		Sinapine		Corynoline	Acetylcorynoline		7-hydroxy-4-methyl-8-nitrocoumarin
d			Empty		T3901			T6S1844	T6S2023	T5S0106	T6S0214			T4S0790		T4S1659		T4S0692	T5S0506		T4S0094	Empty
					Solasonine			Tenacissoside H	Harpagoside	Peimisine	dl-Maackiain			Diosbulbin B		Xanthotoxol		Diosmetin-7-O-β-D-glucopyranoside	Rotundic acid		Hydroxygenkwanin
e			Empty		T6S2122			T4034	T5S1172	T4S1335	T3S1873			T3S0872		T4S0797		TJS0314	TJS0315		T5S1708	Empty
					Ginkgolic Acid (C13:0)			Solamargine	Tiliroside	Daphnoretin	Talatisamine			Paederoside		Berberine		5,7-Dihydroxy-4-methylcoumarin	4-Methyldaphnetin		Dendrobine
f			Empty		T3S1319			T4S2014	T2A2428	T5S1285	T6S1683			T6S2123		T5S1097		TL0004	T3900		T5S2254	Empty
					(+)-Magnoflorine			5,15-Diacetyl-3-benzoyllathyrol	2-Hydroxy-4-methoxybenzoic acid	(+)-(3R,8S)-Falcarindiol	Demethoxycurcumin			Ginkgolic Acid		Neferine		FERULIC ACID METHYL ESTER	Emodin-8-glucoside		Swertianolin
g			Empty		T6S0107			T6S1684	T2P2870	T6S1740	T5S2204			T2S1625		T5S2343		T3S2344	T3905		TL0007	Empty
					Peimine			8-Gingerol	Damascenone	Nardosinone	Sibiricose A6			(E)-Ethyl p-methoxycinnamate		Acetylshikonin		β,β-Dimethylacrylshikonin	Isomangiferin		Bisdemethoxycurcumin
h			Empty		T2S2215			TJP2872	T4S0800	TCS1709	T2S2046			T5S1099		T5S0526		T3S1896	T5S1989		T6S1543	Empty
					Crebanine			Acevaltrate	Demethyleneberberine	BENZYLACETONE	Bruceine A			Liensinine		Rhodojaponin II		Lindenenol	Apiin		Dehydrodiisoeugenol
Plate layout:PHD191189
			1		2			3	4	5	6			7		8		9	10		11	12
a			Empty		T6S0627			T2S0618	T5S1177	T6S0721	T6S0071			T6S0619		T5S0620		T4S2299	T2S0843		T3S1068	Empty
					Mesaconitine			β-Elemonic Acid	Aloin B	Orientin	Fraxinellone			Pachymic acid		3-Dehydrotrametenolic acid		Genipin 1-β-D-gentiobioside	Negletein		Oxyresveratrol
b			Empty		T5S1026			T5S2358	T2S0265	TJS0387	T5S2017			T3S0507		T2S1992		T6S1529	T5S2178		T4S1876	Empty
					Apigenin-7-glucuronide			Dehydrocorydaline	Robinin	Desoxyrhaponticin	Ingenol			Homovanillic acid		Perillartine		Cynarin	Fargesin		3-Deoxyaconitine
c			Empty		T4S0176			T3879	T3S0737	T3926	T6S0052			T3S2019		T5S0053		T5S0802	T5S0993		T6S2038	Empty
					Alnustone			Silychristin	Flavokawain A	Echinatin	Chelerythrine			Lathyrol		Coptisine		Palmatine	Kurarinone		Ziyuglycoside II
d			Empty		T5S0803			T6S1495	T6S1369	T6S2140	T2S1181			T6S1652		T5S1058		T2P2898	T2S0389		T6S1653	Empty
					Columbamine			Ginsenoside Rk3	Vitexin	β-Anhydroicaritin	Aloenin			Benzoylpaeoniflorin		Triptonide		Neodiosmin	Emodin-1-O-β-D-glucopyranoside		Albiflorin
e			Empty		T3773			T2S0712	T2S0029	T6S0325	T6S0139			T6S1665		T2S0731		T6S0722	T5S2347		T6S0095	Empty
					Oxypaeoniflorin			Sinigrin	4'-Demethylpodophyllotoxin	Glycitein	Neobavaisoflavone			Irisflorentin		Trilobatin		Isoorientin	Deoxyshikonin		Genkwanin
f			Empty		TCS2070			TL0010	T2S1907	T3P2904	TMS2262			T4A2456		T4A2458		T4S0537	T3S0195		T5A2461	Empty
					Homogentisic acid			CONIFERYL ALCOHOL	Coniferaldehyde	α-Linolenic acid	(-)-CAMPHOR			Gamabufotalin		Resibufogenin		Neoline	Nootkatone		Bufotalin
g			Empty		T6S1256			T4A2462	T6169	T6S1373	T6S1101			T6S1315		T6S0653		T5S0229	T4S2126		TJS0856	Empty
					Ruscogenin			Telocinobufagin	Indirubin	Casticin	Astragalin			Oroxylin A		Linarin		Isosakuranetin	Ginkgetin		Dalbergin
h			Empty		T3A2467			T5S0045	T3818	T2S1434	T6S0270			T5S0994		T3S1089		TCS2170	TMO2713		T5S1413	Empty
					Allocryptopine			Isofraxidin	Fraxinol	Bergaptol	Ononin			N-Methylcytisine		Phillygenin		2,5-Dihydroxyacetophenone	4(3H)-Quinazolinone		Nodakenetin
Plate layout:PHD191190
			1		2			3	4	5	6			7		8		9	10		11	12
a			Empty		T4S1990			TJS2190	T5S1988	T3S1447	T5S0662			T3S0629		T3S0860		T3S0335	T3863		T5S2360	Empty
					Carvacrol			Nordihydroguaiaretic acid	Isorhamnetin-3-O-glucoside	Arteannuin B	Gelsemine			Delsoline		Gitogenin		Soyasaponin Bb	Chikusetsusaponin IVa		Corydaline
b			Empty		T6S0413			T3S1775	T5S2129	T6S1500	TMS0719			T6S0119		T5S2283		T4S1962	T5S1331		TJS0338	Empty
					Pectolinarigenin			Tectochrysin	Sciadopitysin	Ginsenoside Rf	Sequoyitol			Dauricine		Sesamolin		beta-Asarone	Herbacetin		4-Methylesculetin
c			Empty		TL0009			T2S2108	T6463	T2S0633	T6S0923			T2321		T3S2072		T6S0232	T4S0878		T6S1699	Empty
					coniferin			Coixol	Deoxyarbutin	Raspberry ketone	Hypericin			Protodioscin		3-Butylidenephthalide		Eriodictyol	Prunetin		Shogaol
d			Empty		T4S1173			T6S2315	T2S1086	T6S0840	T2S1158			T5S1632		T3S1471		T6S1918	T3912		T3S1534	Empty
					Agrimol B			Polyphyllin VI	Nepitrin	Engeletin	4,5-Dicaffeoylquinic acid			Barlerin		Cucurbitacin IIA		Schisantherin B	Saikosaponin B1		Secoxyloganin
e			Empty		T3S1416			T6S1579	T4P2931	TJS1159	T2S0357			T6S2099		T2S0973		T2S0122	T5S1923		T6S0109	Empty
					Decursin			Monotropein	Linoleic acid	Chrysosplenetin	6-Hydroxycoumarin			Geraniin		2-Methoxycinnamic acid		D-(-)-Mandelic acid	Schisandrin C		Sipeimine
f			Empty		TCP2934			T3740	T4S1820	T5S1607	T2S0164			T2P2937		T3S0012		T6S0535	T3S2027		TL0006	Empty
					5-Methylfurfural			Isovanillin	Parishin	Morusin	Ethyl palmitate			Nonacosane		coniferyl ferulate		Pinoresinol diglucoside	Rubusoside		Cichoric Acid
g			Empty		T3904			T3S0645	T3S0013	T3S0488	T3929			T2A2524		T5S1569		TMS2171	T3S2390		TL0008	Empty
					Gomisin J			N-trans-Feruloyltyramine	Ethyl trans-caffeate	Syringaresinol diglucoside	Kaurenoic acid			2-Hydroxy-4-methoxybenzaldehyde		AKBA		(±)-Naringenin	Caftaric acid		Dendrobium phenol
h			Empty		T2S2335			T6S1559	T4S0998	T5S1103	T3S1888			T6S0657		T5S2361		T6S0781	T5S0658		T6S0084	Empty
					Dehydroevodiamine			Aurantio-obtusin	Trifolirhizin	Isoliensinine	Deltaline			Isorhynchophylline		Epiberberine		Phellodendrine	Corynoxine		Tuberostemonine
Plate layout:PHD191191
			1		2			3	4	5	6			7		8		9	10		11	12
a			Empty		T3S0057			T6S0630	T2S0850	T6S2024	T6S2025			T6S1930		T2O2770		T5S1889	T4S0999		T6S2227	Empty
					Dihydrochelerythrine			Hypaconitine	Malic acid	Harpagide	8-​O-​Acetylharpagide			Schisanhenol		Agarotetrol		Yunaconitine	(2S)-Isoxanthohumol		Spinosin
b			Empty		T2S2172			T6S1418	T5S0167	T5S0168	T2S2173			T3S0081		T5S0669		T3S2105	T4S2063		TL0002	Empty
					nerolidol			Praeruptorin C	Atractylenolide I	Atractylenolide II	(E)-Naringenin chalcone			Oxypeucedanin		Bergamottin		N-Benzylpalmitamide	Tetrahydrocoptisine		Liquiritin apioside
c			Empty		T5S1261			T5S1262	T4S0290	T3S1612	T3790			T3425		T2S0410		T6S0659	T3S1513		T5S0636	Empty
					Methylophiopogonanone B			Methylophiopogonanone A	Araloside A	kuwanon G	Hederacoside D			Polyphyllin G		Euphorbia factor L1		Rhynchophylline	(20R)-Protopanaxadiol		Citric acid
d			Empty		T2S0690			T3S1955	T2S0257	T2S2264	TJS0851			T3S1892		T4S1452		T4S1615	T3S0631		T3830	Empty
					Ecliptasaponin A			7-Ethylcamptothecin	Dehydroandrographolide succinate	Linalool	Plantagoside			Crassicauline A		Artemisic acid		Sanggenon C	Fuziline		20(R)-Ginsenoside Rg2
e			Empty		T6S1423			T6S1141	T2S0663	T2P2963	T3S0895			T2S2109		TJS0368		T6S1966	T3S2152		T2O2791	Empty
					Praeruptorin B			Ganoderic acid A	Humantenmine	5-Methyl-7-methoxyisoflavone	Spirostan-3-ol			Skimmianine		4-Phenyl-7,8-dihydroxycoumarin		Curculigoside	23-Hydroxybetulinic acid		3-Indoleacetic acid
f			Empty		T3749			T6S2247	T6S2238	T5S1590	T6S1292			T6S1435		T3S0717		TL0005	T6S1537		T6S1538	Empty
					Pyrogallol			Alismoxide	Eupalinolide B	Notoginsenoside Fe	Levistolide A			Notopterol		Thymol		3,5-O-Dicaffeoylquinic acid	Cryptochlorogenic acid		Neochlorogenic acid
g			Empty		T3S2259			T2S0490	T2S0491	T3869	T5S1094			T5S2076		T4S1312		T6S0444	T5S1025		T2S0493	Empty
					Methyl eugenol			Eugenol acetate	Isoeugenol acetate	Skimmin	Forsythoside E			Senkyunolide I		Gypsogenin-3-O-glucuronide		Salvianolic acid A	Picfeltarraenin IA		Isoeugenol
h			Empty		T4S0111			T3S1149	T5S1645	T4S1869	T5S0281			T5S2083		T4S1439		T4S1848	T4S1849		T4S0051	Empty
					Hupehenine			Ganoderic acid G	Apiopaeonoside	12-Epinapelline	Tubuloside A			Puerarin 6''-O-Xyloside		6'-O-beta-D-Glucosylgentiopicroside		Tubeimoside II	Tubeimoside III		Coptisine sulfate
Plate layout:PHD191192
			1		2			3	4	5	6			7		8		9	10		11	12
a			Empty		T3S2197			T5S1408	T5S2139	T5S2306	T5S2309			T4S0675		T5S1649		T3S1628	T3S1541		T2S0886	Empty
					Polygalic acid			Pteryxin	Epimedin A1	Hosenkoside A	Hosenkoside K			Polygalasaponin V		Mudanpioside C		Vitexin-4''-O-glucoside	(Iso) (-)-Zuonin A		Terrestrosin D
b			Empty		T4S0039			T6S1843	T3S0136	T4S0578	T4S0867			T5S0543		T5S2205		T6S0525	T4S0544		T6S0077	Empty
					Baimaside			Tenacissoside I	4'-O-Methylbavachalcone	Guaijaverin	Pogostone			Isocurcumenol		Sibiricaxanthone B		Farrerol	Furanodienone		Byakangelicol
c			Empty		T3S1390			T6S1676	T5S1677	T4S1637	T5S1805			T5S1679		T6S1255		T4S0969	T4S0592		T5S1882	Empty
					Leucoside			Cimigenoside	Cimiracemoside D	gamma-Mangostin	5,7-Dihydroxychromone			Acetylshengmanol Arabinoside		Ophiopogonin-D		Obtusifolin	Toddalolactone		Songorine
d			Empty		T6S0654			T3897	T6S0920	T3S0208	T2S0142			T6S0117		T6S0655		T5S0733	T2S2295		T5S2350	Empty
					Isocorynoxeine			Isoschaftoside	2"-O-Galloylhyperin	Hederagenin 28-O-beta-D-glucopyranosyl ester	4-Hydroxylonchocarpin			Avicularin		Corynoxeine		Picroside III	Timosaponin A1		Beta-Acetoxyisovalerylshikonin
e			Empty		T4S0792			T6S1657	T4S0145	T5S2228	T6S1587			T5S0581		T4S0931		T5S0836	T2S1702		T5S1000	Empty
					Pinoresinol 4-O-β-D-glucopyranoside			Paeonolide	Corylifol A	6‴-Feruloylspinosin	Notoginsenoside R2			Sec-O-Glucosylhamaudol		Pseudolaric acid A		Isoastragaloside II	(5R,6E)-5-Hydroxy-1,7-diphenyl-6-hepten-3-one		Sophoraflavanone G
f			Empty		T4S1518			T3899	T6S1049	T3785	T3854			T3768		TMS1743		T3923	T3927		T5S1389	Empty
					Pseudoginsenoside RT1			Calceolarioside B	Wilforine	11-oxo-mogroside V	Camelliaside A			Epifriedelanol		Salvigenin		Calycosin	Phellopterin		Escin IB
g			Empty		T3850			T3880	T3928	T4S0350	T3829			T3909		T3821		T3852	T4S1383		T3S2325	Empty
					Luteolin 7-O-glucuronide			Silydianin	Neoliquiritin	Licochalcone B	Ginsenoside F3			Pulsatilla saponin D		Deapioplatycodin D		Rhodiosin	Escin IA		Ardisiacrispin A
h			Empty		T3851			T3345	T4S2128	T2S1593	T4S0758			T3921		T3S1589		T3S1591	T3S1196		T6947	Empty
					Vicenin 2			Hederasaponin B	Bilobetin	Gypenoside XLVI	Isoquercitrin-7-O-gentiobioside			Punicalagin		Notoginsenoside Fa		Notoginsenoside Fc	mogroside IV		Piperlongumine
Plate layout:PHD191193
			1		2			3	4	5	6			7		8		9	10		11	12
a			Empty		T3868			T7035	T3S0693	T3682	T3765			TMS0484		T7028		T4S1540	T2S0223		T4037	Empty
					Agnuside			ANTHRAQUINONE-2-CARBOXYLIC ACID	Blinin	(-)-Catechin gallate	L-asarinin			Episyringaresinol 4'-O-β-D-glncopyranoside		Licochalcone C		Myrislignan	Isosinensetin		Phorbol
b			Empty		TWS2045			T3822	T6S1367	T4035	T3891			T7031		TCS1704		T3S0509	T4088		T3S0738	Empty
					Bruceine D			Bellidifolin	Procyanidin B2	Khasianine	Oroxylin A-7-O-glucuronide			Aristolochic acid B		Artemitin		Gaultherin	Thymoquinone		yangonin
c			Empty		T3844			T6S1917	T3S1944	TWO2759	T3S1641			T5S1891		T4S1422		T7025	T7029		T3030	Empty
					Deltonin			Schisandrol B	Darutoside	Thymine	Esculentoside H			Flaconitine		Praeruptorin E		Rehmannioside D	Pseudolaric Acid C		L-Sophoridine
d			Empty		T7024			T7032	T5S1028	T3S1265	TWS1293			T3845		T4115		T3917	T3227		T4136	Empty
					Qingyangshengenin			Eupatorin	3,29-Dibenzoyl Rarounitriol	Liriopesides B	Angelic anhydride			(+)-Gallocatechin		Auraptene		Protopanaxatriol	Danshensu		Lapachol
e			Empty		T3743			T3745	T4024	T3764	T7047			T7049		T7053		T7050	T7051		T4241	Empty
					4-hydroxyphenylacetic acid			3,4-Dimethoxyphenol	Norharmane	1-​Triacontanol	Dipalmitin			Herniarin		p-Hydroxycinnamic acid		alpha-Tocopherolquinone	5,6,7-TRIMETHOXYFLAVONE		Rubiadin
f			Empty		T4S0794			T4073	T3865	T3820	T7044			T4085		T4237		T4244	T7033		T6389	Empty
					(R)-(+)-Corypalmine			Kaempferol-7-O-β-D-glucopyranoside	beta-Eudesmol	Iridin	Norepinephrine			Paris saponin VII		Rubiadin-1-methyl ether		Methylophiopogonone A	Rosmanol		Anacardic Acid
g			Empty		T6474			T6817	T3856	T4406	T7500			T6640		T4558		T3S2296	T2S2018		T6S1784	Empty
					Divalproex Sodium			Deguelin	Tenuifoliside A	2,6-Dimethylbenzoquinone	Isoxazole			Ribitol		Trioxsalen		Gardenoside	7beta-Hydroxylathyrol		Brazilin
h			Empty		T4S21320			T3S1729	THS1455	T5S0285	T4130			T3739		T4514		T4455	T2S1720		T7090	Empty
					ISOGINKGETIN			Dihydrolycorine	DihydroarteMisinic acid	Cistanoside A	Complanatuside			2,6-Dimethoxyquinone		N-Acetyl-D-Glucosamine		DL-3-Phenyllactic acid	Huperzine B		Jionoside A1
Plate layout:PHD191194
			1		2			3	4	5	6			7		8		9	10		11	12
a			Empty		T4518			TWS1563	TWP2911	T4S1983	T4396			T6102		T4S1024		T4587	T4593		T4590	Empty
					Licochalcone D			Incensole	Thymidine	Periplogenin	Officinalisinin I			2'-acetylacteoside		Picfeltarraenin IB		Mirificin	ISOPIMPINELLIN		(+)-Kavain
b			Empty		T5S0788			T4S0227	T6S0141	T4946	T5098			T4964		T4954		T4958	T4591		T4962	Empty
					Oroxin A			Sinensetin	Corylin	(+)-Columbianetin acetate	Isochlorogenic acid A			steviolbioside		SMILAGENIN ACETATE		(-)-Alkannin	Dihydrokavain		Zingibroside R1
c			Empty		T4911			T4951	T4799	T4884	T4786			T4913		T4734		T4903	T4825		T4845	Empty
					α-Arbutin			kauran-16,17-diol	Indole	alpha-D-glucose	D-Ribose(mixture of isomers)			Maleic acid		Suberic acid		Heptadecanoic acid	D-(+)-Xylose		L-Lactic acid
d			Empty		T4838			T4840	T4778	T4740	T4867			T4801		T4893		T4714	T4855		T4869	Empty
					(S)-Malic acid			3-Hydroxybenzoic acid	3-Hydroxybenzaldehyde	Elaidic acid	Erucic acid			2,5-Dimethylpyrazine		Spermidine		Methyl 2-(1H-indol-3-yl)acetate	Tricosanoic acid		D-Allose
e			Empty		T4728			T4810	T4762	T4862	T4872			T4900		T4923		T4917	T4868		T4775	Empty
					4-Acetamidobutanoic acid			Pyrocatechuic acid	L-Pipecolic acid	Oxaloacetic acid	Palmitoleic acid			(±)-Methyl Jasmonate		7-Dehydrocholesterol		Dehydroascorbic acid	gamma-Linolenic acid		Arachidic acid
f			Empty		T4944			T4876	T4859	T4870	T4716			T4757		T4970		T6862	T5061		T4953	Empty
					Nervonic acid			2-(1H-Indol-3-yl)ethan-1-ol	1-Monomyristin	Petroselinic acid	Pyrrole-2-carboxylic acid			L-Homoserine		LANOSTEROL		Isatin	Lumichrome		Neotuberostemonine
g			Empty		T5014			T3741	T5132	T2S0961	T5070			T5368		T5367		T4957	T5369		T4129	Empty
					Prostaglandin E2			(-)-borneol	9-dihydro-13-acetylbaccatin III	Chalcone	LC3-mHTT-IN-AN2			Eicosapentaenoic Acid		3-TERT-BUTYL-4-HYDROXYANISOLE		Carnosic acid	Docosahexaenoic Acid		Arachidonic acid
h			Empty		T3948			T5233	T5282	T5251	T5261			T5290		T5223		T5253	T5277		T5252	Empty
					Undecanoic acid			N-Methylnicotinamide	5-Methyluridine	Phenylpyruvic acid	(E)-Oct-2-enoic acid			(S)-2-Hydroxy-3-phenylpropanoic acid		Heneicosanoic acid		3-Methyladipic acid	3-Furanoic acid		Tridecanedioic acid
Plate layout:PHD191195
			1		2			3	4	5	6			7		8		9	10		11	12
a			Empty		T5237			T5305	T5308	T5278	T3950			T5147		T4109		T3786	T5321		T5430	Empty
					Hexadecanedioic acid			3-Methylbut-2-enoic acid	2-Hydroxyphenylacetic acid	5-Hydroxymethyl-2-furancarboxylic acid	Tridecanoic acid			Polygalaxanthone XI		Rhapontigenin 3'-O-glucoside		Tomatine	Itaconic anhydride		[8]-Shogaol
b			Empty		T5431			T4S0647	T4373	T6780	T5497			T5528		T4S1718		T5514	T5754		T5552	Empty
					[10]-Shogaol			Butylphthalide	Brassinin	Benzamide	AMAROGENTIN			Cyanidin Chloride		Punicalin		Epibrassinolide	Kavain		Methyl cinnamate
c			Empty		T5660			T5691	T5708	T5774	T5714			T5716		T5712		T5720	T5758		T5746	Empty
					Menthone			paulownin	LUPENONE	Demethylsuberosin	5-O-Demethylnobiletin			4'-Methoxyresveratrol		zerumbone		Boldine	sphondin		Dictamine
d			Empty		T5756			T5687	T5737	T5781	T5767			T5688		T5779		T5783	T5647		T5711	Empty
					Hastatoside			WITHAFERIN A	euphol	taraxasteryl acetate	Isovanillic acid			Micheliolide		MOSLOFLAVONE		Rosamultin	6-Methylcoumarin		Methylnissolin-3-O-glucoside
e			Empty		T5807			T5558	T5739	T5793	T5747			T5689		T5545		T5798	T7113		T5704	Empty
					Stylopine hydrochloride			Chelidonic acid	Paederosidic acid	Britannin	ISOBERGAPTEN			20-DEOXYINGENOL		Maltol		Euphorbia Factor L2	Paradol		Entadamide-A-β-D-glucopyranoside
f			Empty		T5713			T5690	T3848	T5592	T5778			T5773		T5769		T5657	T5668		T5648	Empty
					2"-O-beta-L-galactopyranosylorientin			7,4'-Di-O-methylapigenin	(Iso)-Isomucronulatol 7-O-glucoside	Acetosyringone	5,7-DIMETHOXYFLAVONE			Moslosooflavone		Stachydrine		Veratraldehyde	Triacetylresveratrol		Purpurin
g			Empty		T5979			T5574	T5575	T5582	T5777			T5731		T5744		T5743	T5735		T5736	Empty
					1-beta-D-Arabinofuranosyluracil			Guggulsterone	Cycloastragenol	β-​Apo-​8'-​carotenal	Phaseoloidin			1-Kestose		7-Prenyloxycoumarin		Gymnemagenin	Methyl deacetylasperulosidate		1,3-Dicaffeoylquinic acid
h			Empty		T5740			T5813	T5702	T5703	T5741			T5742		T5701		T5705	T5710		T5728	Empty
					25(R,S)-Ruscogenin			BYAKANGELICIN	Tenuifoliside B	β,β-Dimethylacrylalkannin	Pseudolaric acid B β-D-glucoside			Isodemethylwedelolactone		OPHIOPOGONIN D		Glomeratose A	Pinocembrin-7-O-β-D-glucopyranoside		OsMundacetone
Plate layout:PHD191196
			1		2			3	4	5	6			7		8		9	10		11	12
a			Empty		T5718			T5729	T5726	T5734	T5650			T5681		T5649		T5653	T5661		T5645	Empty
					L-(+)-Abrine			L-quebrachitol	Specneuzhenide	(+)-BORNEOL	2,2':5',2''-Terthiophene			ETHYL CAFFEATE		Estragole		Cinnamyl acetate	Methyl isoeugenol		Nerol
b			Empty		T5803			T5787	T5S1952	T5780	T5786			T5799		T5776		T5808	T5762		T5749	Empty
					D(-)-Tartaric acid			Macranthoside B	9-Methoxycamptothecin	HYPOCRELLIN B	TETRAHYDROPIPERINE			Arecaidine hydrochloride		pimpinellin		(-)-Oxypeucedanin hydrate	Rebaudioside B		10-Deacetyl-7-xylosyl paclitaxel
c			Empty		T5765			T5750	T5760	T5755	T5763			T5770		T5759		T5543	T5542		T5544	Empty
					ranaconitine			Oxyberberine	(-​)​-​Salutaridine	Aloesin	Sedanolide			Alisol B		S-(+)-Marmesin		TriacetonaMine	Tiglic acid		2-Furoic acid
d			Empty		T5564			T5562	T5590	T5595	T5594			T5583		T5548		T5620	T5671		T5646	Empty
					Tricarballylic acid			Methyl nicotinate	2-(4-Methoxyphenyl)acetic acid	Tropine	Cedrol			Turanose		Verbenone		Fenchyl Alcohol	Isophorone		Cinnamic acid
e			Empty		T5665			T5609	T5613	T5598	T5656			T4S2012		T5805		T4S2354	T5607		T7480	Empty
					Geraniol			Isovaleric acid	Squalane	cis-3-Hexenyl hexanoate	(±)-Norcantharidin			Dihydrosanguinarine		Guvacoline hydrochloride		Dimethylfraxetin	Geranyl acetate		1-Undecanol
f			Empty		T5942			T6000	T7441	T5796	T5883			T7453		T7452		T5761	TMA1603		T5873	Empty
					Docosanoic acid			Delta-Tocopherol	Cuminaldehyde	Plantainoside D	4-Ethylphenol			(E)-m-Coumaric acid		2-methoxycinnamaldehyde		Notoginsenoside Ft1	Parishin C		2,6-Dihydroxybenzoic acid
g			Empty		T7094			T5753	T7438	T5889	T7442			T7437		T2S1840		T7472	TMA0835		TMA0958	Empty
					Levomefolic Acid			Flavokawain C	3,5-Dimethoxyphenol	Kojic acid	4-Isopropylbenzyl Alcohol			3-(3-Hydroxyphenyl)propionic Acid		Rebaudioside D		7-Hydroxyflavone	Deapi-platycodin D3		Forsythoside F
h			Empty		T7468			T7647	T7319	T7095	T5890			T5875		T7345		T7540	T7433		T5917	Empty
					(-​)​-​α-​Terpineol			Eicosadienoic acid	7-Methylguanosine	Hexacosanoic acid	2,4-Dihydroxybenzoic acid			4-Methoxycinnamic acid		7-Hydroxy-4H-chromen-4-one		2,5-Di-tert-butylhydroquinone	2-Phenylethylamine hydrochloride		2-Hydroxy-6-methoxybenzoic acid
Plate layout:PHD191197
			1		2			3	4	5	6			7		8		9	10		11	12
a			Empty		T8049			T5684	T5670	T5554	T7602			T7786		T7846		T7868	T7781		T7557	Empty
					Pentadecanoic acid			Ethyl 3,4-dihydroxybenzoate	Isobutylparaben	1,3,5-Trimethoxybenzene	Theaflavin			Tryptanthrin		Aegeline		Farnesol	Reynoutrin		Guvacine hydrochloride
b			Empty		T8080			T7853	TN2264	T7910	T8031			T8019		T8026		T8057	T8070		T8061	Empty
					2-Methylhexanoic acid			(+)-Sparteine	Terpinen-4-ol	4-Methoxybenzaldehyde	Terephthalic acid			Sorbic acid		(-)-Limonene		Citronellyl acetate	Nonadecanoic acid		Citronellal
c			Empty		T8145			T8110	T7938	T8017	T8169			T8205		T6S1880		T8152	T8024		T8170	Empty
					Benzyl cinnamate			(+)-Longifolene	Quinidine	2-Undecanone	Decursinol			Norwogonin		Benzoylaconine		6-Demethoxytangeretin	3-Indoleacetonitrile		Carboxyatractyloside
d			Empty		T7972			T6S1010	T7917	T8018	T8002			T8197		T8043		T7999	T8008		T6S1884	Empty
					Gallic aldehyde			Allomatrine	4'-Hydroxychalcone	Syringyl Alcohol	3-Hydroxycoumarin			2-Methoxy-4-vinylphenol		5α-Cholestane		7-Hydroxyflavanone	2-Methylheptanoic Acid		Benzoylhypaconine
e			Empty		T8116			T7967	T7995	T2S1008	TL0015			T8179		T8181		T8182	T8184		T8185	Empty
					Azulene			Methyl behenate	α-Angelica lactone	Oxysophoridine	Pyromeconic acid			Aloeresin D		Poricoic acid A		Guanfu base A	Fucosterol		(+)-Viroallosecurinine
f			Empty		T8188			T8187	T8194	T8195	T8198			T8208		T8202		T8161	T8162		T8165	Empty
					Podophyllotoxone			Tetrahydroepiberberine	Isoflavone	Lotusine	Visnagin			androsin		Kaempferol 3-O-gentiobioside		Vicine	Cannabidivarin		Erythrodiol
g			Empty		T8166			T8168	T8114	T2P2806	T8174			T5S1252		T8203		T8158	T2S0112		T3849	Empty
					Pennogenin 3-O-beta-chacotrioside			Hydroxytyrosol Acetate	Quercetagetin	Hederacolchiside A1	Saikosaponin F			Prosapogenin A		Gentianose		Tilianin	yibeinoside A		Kinsenoside
h			Empty		T2S2211			T8225	T8227	T5A2455	T3836			T3S2100		T3S1957		T8200	T8207		T8206	Empty
					Tenuifoliside C			2-HYDROXY-3,4-DIMETHOXYBENZOIC ACID	5'-Methylthioadenosine	Arenobufagin	Eudesmin			(-)-Securinine		9-amino-CPT		Ginkgolide K	Evolitrine		Cycleanine
Plate layout:PHD191198
			1		2			3	4	5	6			7		8		9	10		11	12
a			Empty		T8211			T5S0089	T8091	T8088	T8086			T8076		T8032		T8016	T8022		T8030	Empty
					(±)-Decursinol			Kaempferol-3-O-glucorhamnoside	trans-4-Hydroxycyclohexanecarboxylic Acid	Furfuryl acetate	Decyl aldehyde			cis-​Jasmone		4-Pentenoic acid		N-Methylbenzylamine	Methyl 2-furoate		Ethyl pyruvate
b			Empty		T7986			T7909	T7930	T7991	T7983			T7958		T7962		T7970	T7996		T8105	Empty
					Methyl tetracosanoate			α-Terpinene	Linalyl Acetate	2-Hydroxycinnamic acid	Isoborneol			Methyl arachidate		Coumalic acid		7-Ethoxycoumarin	Octadecane		Indole-3-carboxaldehyde
c			Empty		T7985			T7993	T7927	T8013	T8023			T8014		T8020		T8111	T8109		T8067	Empty
					4,4'-Dimethoxychalcone			8-Acetyl-7-Hydroxycoumarin	β-Ionone	(S)​-​(-​)​-​Citronellal	2,3,4-Trihydroxybenzoic acid			Epoxylinalool		Benzoyleneurea		Triacontanoic Acid	d-Neomenthol		Methyl Nonadecanoate
d			Empty		T8228			T7914	T8113	T8079	T7912			T8201		T8285		T8193	T8256		T3860	Empty
					Ethyl chrysanthemate			Acenaphthylene	4-Methyl-6-Methoxycoumarin	α-​Terpinyl acetate	(−)-Myrtenal			Gambogenic acid		Methyl tricosanoate		α-Thujone	piperitone		Isoliquiritin apioside
e			Empty		T8271			T4S1725	T8192	TN2103	T4S0398			TN1704		TN2289		TN1787	TN2286		TN1691	Empty
					10Z-Nonadecenoic acid			Galanthamine	Pentacosanoic acid	PROCYANIDIN C1	Rosin			Glycyrrhetic acid 3-O-β-D-glucuronide		Licorice-saponin H2		Isomucronulatol 7-O-glucoside	Tsugaric acid A		Glabrol
f			Empty		TN2154			TN1256	T8367	T8360	T3859			T3S0381		TQ0287		TN1983	TN1053		TN1984	Empty
					Rhein 8-Glucoside			3-O-Acetyl-16α-hydroxytrametenolic acid	Terpineol	(-)-β-pinene	Isomucronulatol			Chrysophanol 8-O-glucoside		Chrysin-7-O-glucuronide		Neoisoastilbin	Aloe-emodin-8-O-β-D-glucopyranoside		Neoisoliquiritin
g			Empty		TN2354			TN1773	TN1982	TN1011	TN1839			TN1563		TQ0171		TN1100	T8276		TN1902	Empty
					Methylnissolin			Isoastragaloside IV	Neoglycyrol	Rhodionin	Kumatakenin			Dehydropachymic acid		Isoastragaloside I		Nepodin	Methyl palmitoleate		Magnocurarine
h			Empty		T8250			TQ0201	TQ0211	TQ0170	TQ0185			T6368		T6551		TN1816	T8417		TN1733	Empty
					2,6,6-Trimethyl-2,4-cycloheptadien-1-one			Hispidulin	Brusatol	Desacetylcinobufagin	14-Deoxy-11,12-didehydroandrographolide			Abscisic Acid		Isosorbide		Kadsurin	Pheanthine		Hesperetin 7-O-glucoside
Plate layout:PHD191199
			1		2			3	4	5	6			7		8		9	10		11	12
a			Empty		TN1146			TN2008	TN2261	T20793	T6648			T8633		TN1087		T5924	TQ0192		TN1273	Empty
					8-​Prenylnaringenin			Okanin	Tectoquinone	Magnesium Lithospermate B	Rotundine			9-FLUORENOL		Deoxypodophyllotoxin		N-BENZYLFORMAMIDE	Senecionine		7,4'-Dihydroxyflavone
b			Empty		TN1126			T9112	TQ0188	TN2069	T10383			T15824		T8286		T13476	T8297		T8296	Empty
					Sakuranetin			(-)-Perillaldehyde	Miquelianin	Picrocrocin	Asatone			Lysergol		Harringtonine		β-Elemene	Gomisin N		5,​7,​4'-​Trimethoxyflavone
c			Empty		T6S1885			T8287	T4519	T8298	T8277			T8307		Fr12339		Fr13711	T5621		T19898	Empty
					Benzoylmesaconine			Edpetiline	Alisol A	Vasicine hydrochloride	Forsythoside I			Hydroxy-α-sanshool		Anisylacetone		Tropinone	β-Phellandrene		Methylarbutin
d			Empty		TN1129			TN1697	T8242	T8246	TN1154			T8716		T8724		TN1148	Fr14438		TQ0184	Empty
					Protostemotinine			Glucosyringic acid	Sabinene	4'-METHOXYFLAVONE	Nepetin			physalin F		6-Methoxydihydrosanguinarine		Isopsoralenoside	p-Toluic Acid		Chebulinic acid
e			Empty		TN1008			TN1097	TN1040	TN1032	TN1088			TN1023		TN1120		TN1305	TN1299		TN1274	Empty
					Psoralenoside			β-Boswellic acid	Skullcapflavone II	Geissoschizine methyl ether	3,​5,​6,​7,​8,​3',​4'-​Heptemthoxyflavone			Miltirone		Osthenol		Ethoxysanguinarine	Desmethylglycitein		4-Allylcatechol
f			Empty		TN1261			TN1926	TN1928	TN1969	TN2024			TN2085		TN2139		TN2347	T10112		T19137	Empty
					3-O-Caffeoylquinic acid methyl ester			Methyl caffeate	Methyl rosmarinate	N-(p-Coumaroyl) serotonin	Oxyimperatorin			Piperlonguminine		Regaloside B		Methylsticin	3-Hydroxy-4-methoxyacetophenone		4'-Methylacetophenone
g			Empty		Fr14115			Fr16745	T2S0501	T2S0820	T3834			T3S0137		T4672		T5S0689	TN2703		TN1377	Empty
					α-Terpineol			4-Hydroxybenzyl cyanide	Ilexgenin A	Karanjin	8-Epideoxyloganic acid			Bavachalcone		Brevilin A		Demethylwedelolactone	2,3-Dihydroxy-4-methoxyacetophenone		α-Spinasterol
h			Empty		TN1406			TN1445	TN1610	TN1637	TN1656			TN1712		TN1723		TN1727	TN1736		TN1742	Empty
					Dihydrokaempferol			Bisabolangelone	Epimagnolin A	Eurycomalactone	Ganoderenic acid A			Gossypin		Hamaudol		Helichrysetin	Hibifolin		Homovanillyl alcohol
Plate layout:PHD191200
			1		2			3	4	5	6			7		8		9	10		11	12
a			Empty		TN1774			TQ0248	TQ0205	Fr14298	TN3016			T6S1688		T20880		TQ0214	T8041		TQ0180	Empty
					Isobavachromene			Alisol F	Procyanidin B1	2'-Hydroxy-4'-methylacetophenone	4',6,7-Trimethoxyisoflavone			(1E,6E)-Bis(demethoxy)curcumin		Mesaconic acid		Dimethylcurcumin	Ricinoleic acid		Chebulagic acid
b			Empty		T7600			T8244	T13851	TN3820	TQ0209			TN2244		TN1334		TN2601	TN5031		T14128	Empty
					Fucoxanthin			Raspberry ketone glucoside	Pseudolaric Acid C2	Demethoxydeacetoxypseudolaric acid B	Ailanthone			Sulfuretin		7-Methoxyrosmanol		12-O-Methylcarnosic acid	Sitostenone		Adenosylcobalamin
c			Empty		TQ0296L			T20446	TN1420	TN1546	TN1074			T8293		TN2003		TN1517	TN1684		TN1626	Empty
					N-Nornuciferine hydrochloride(4846-19-9 free base)			Creosol	Bacopaside I	Dactylorhin A	GL3			γ-Tocopherol		Obtucarbamate A		1-(2,6-dimethoxyphenyl)-3-(4-hydroxyphenyl)propan-1-one	Ginsenoside F5		Eugenin
d			Empty		T4S0779			TQ0161	T3S0870	T8294	TQ0036			T8254		TN1035		TN1936	TQ0269		T8288	Empty
					D-tetrahydropalmatine			Mulberrin	Paederosidic acid methyl ester	Quercetagitrin	Anemarrhenasaponin I			Chrysoobtusin		Irisolidone		Mogroside III-E	Melittoside		14-Deoxyandrographolide
e			Empty		T4S0181			TN2346	TN1189	T5S1467	TN1494			T8299		T5S2245		TN1005	T8852		TN1259	Empty
					Hinokiflavone			Mogrol	13-Methylberberine chloride	Cucurbitacin E	Cimicifugoside H-1			Dimethyl lithospermate B		Alisol C 23-acetate		Parishin E	tubuloside B		Complanatoside B
f			Empty		TN2246			TN1278	TN1051	TN2239	TN1103			TN2197		TN1421		TN1031	TN1772		TN1287	Empty
					Swertiajaponin			4'-Methoxypuerarin	1-Caffeoylquinic acid	Strictosamide	Diphyllin			Secoisolariciresinol		Bacopaside II		Poricoic acid B	Isoastilbin		5,​7,​3'-​Trihydroxy-​6,​4',​5'-​trimethoxyflavone
g			Empty		TN1115			TN1142	TN2230	TN1079	TN1992			TN1084		TN1925		T8245	Fr16605		Fr14207	Empty
					Pseudolaric acid A-O-β-D-glucopyranoside			8-Oxocoptisine	Soyasaponin Ba	Deoxyelephantopin	Noreugenin			1,3,5,8-Tetrahydroxyxanthone		Methyl anthranilate		3,4-Dihydroxyflavone	Lupinine		(-)-Isopulegol
h			Empty		T8213			TN1150	T20324	T20371	TN2151			TN6707		TN6709		T3S1707	TQ0070		TN1413	Empty
					Isolinderalactone			Procyanidin B3	Butyrophenone	2'-Hydroxypropiophenone	Rhamnocitrin			Methyl 2,4-dihydroxybenzoate		6,7-DIMETHOXY-3,4-DIHYDRO-2H-ISOQUINOLIN		Dendrophenol	Luteolin-3-O-beta-D-glucuronide		Atranorin
Plate layout:PHD191201
			1		2			3	4	5	6			7		8		9	10		11	12
a			Empty		TQ0288			TQ0160	TL0013	TN1702	TN2108			TQ0295		T10993		TJS1382	T11676		TN1046	Empty
					Hexahydrocurcumin			Hydrastine	Heraclenin	Glycycoumarin	Protohypericin			Coumestrol		δ-Amyrenone		Taraxerone	Iriflophenone 3-C-glucoside		Murrayone
b			Empty		TN1108			TN2357	TN2165	TN6712	TN1078			TN1030		TN1124		TN1226	T6S1879		TN1041	Empty
					Kaempferol 3-O-sophoroside			Iristectorigenin A	Rubrofusarin gentiobioside	yibeissine	Seneciphylline			N-p-trans-Coumaroyltyramine		Neoeriocitrin		25-O-Methylalisol A	Indaconitine		Quercimeritrin
c			Empty		Fr12415			TN1516	TN2330	T20005	T13299			TN6718		TN2283		TN1182	T2776		T19408	Empty
					Ethyl 4-hydroxyphenylacetate			Cnidicin	Phenethyl ferulate	Isopropyl myristate	Vicenin 3			Dehydrocostuslactone		Tripterifordin		11-​Keto-​beta-​boswellic acid	Tribuloside		m-Coumaric acid
d			Empty		TN1018			T5722	TN6744	TN2755	TN1026			TQ0234		TN1118		T19768	TN6754		TN1429	Empty
					Angeloylgomisin H			Nevadensin	Undecanoic gamma-lactone	2-Desoxy-4-epi-pulchellin	Vomicine			Epoxymicheliolide		Tormentic acid		γ-Tocotrienol	1-Nonadecanol		Bancroftinone
e			Empty		TN2296			TN1714	TQ0264	TN1073	TN1451			TN2023		TN6746		T13816	TN6739		TN2159	Empty
					Vinaginsenoside R4			Grosvenorine	Nigakinone	Nuezhenidic acid	Brevifolincarboxylic acid			8-Oxoepiberberine		(-)-TERPINEN-4-OL		(+)-Peusedanol	Angoline		Robustine
f			Empty		T8516			TN6742	T19535	TN1410	TN1499			TN1877		TN4442		TN3175	TN1675		TN2058	Empty
					Levomenol			β-Damascone	Pyropheophorbide-a	Asperulosidic acid	Cimiracemoside C			Lonicerin		Linderene acetate		6-Methoxyflavone	Gardenin B		Persicogenin
g			Empty		TN1110			TN2374	TN2366	TN1819	TN2167			TN1341		TN1081		T3S1692	TN6735		TN1611	Empty
					Shanziside			Methyl Linolenate	Triglochinic acid	Kaempferol 3-neohesperidoside	Rutaevin			8-Deoxygartanin		Hirsuteine		Octahydrocurcumin	Bigelovin		Epimedoside A
h			Empty		TN1833			TN2281	TQ0001	TN2080	TN6740			TN1490		TN1384		TN6751	T16838		TN1933	Empty
					Karacoline			Sinapaldehyde	1,4-Cineole	Pinoresinol	Emodinanthrone			Chrysoeriol		Angelicain		1-HEXACOSANOL	Saikogenin A		Mitraphylline
Plate layout:PHD191202
			1		2			3	4	5	6			7		8		9	10		11	12
a			Empty		TN1038			TN2111	TN1112	TN6756	T13686			TN2316		TN1644		T20003	TL0016		TN1022	Empty
					Galgravin			Prunin	Morellic acid	3-Aminobutanoic acid	Ergolide			Xanthyletin		Flavanomarein		Acridone	Sulforaphene		Secologanoside
b			Empty		TN2225			TN1258	TN1039	TN3340	TN6759			TN6760		TN2213		TN1065	TMA0507		T24417	Empty
					Soyasapogenol B			3-Acetyl-beta-boswellic acid	Tamarixetin	Acetylatractylodinol	N-PENTADECANE			1-Eicosanol		Imperialine 3-β-D-glucoside		Hirsutine	Tomatidine		Yakuchinone A
c			Empty		TN6736			TN1427	TN6731	T8212	TN1342			TN1130		TN4871		TQ0191	T3421		TN2437	Empty
					Dihydrolanosterol			Baicalin methyl ester	Methyl N-methylanthranilate	Dichotomitin	8-Epidiosbulbin E acetate			Yadanziolide A		Pyrolin		Dihydromethysticin	Nordihydrocapsaicin		Serotonin
d			Empty		TN3575			TN1070	TQ0176	TQ0169	TN1674			T13741		T5S1286		TN2247	TN1068		TN2309	Empty
					(±)-Cannabichromene			Aristolochic acid D	(-)-Isocorypalmine	Inulicin	Garcinone D			Isoviolanthin		(+)-Columbianetin		Swertisin	Tricin		Withanolide A
e			Empty		T8368			TQ0212	T5S2059	TN1136	TN2091			T10689		TN1461		TN1132	TN2081		TN1911	Empty
					Geranylacetone(Z/E)			Glucoraphanin	Glaucine	Procyanidin A1	Polygalacin D			Cauloside D		(-)-Butin		Procyanidin A2	Maohuoside A		Marein
f			Empty		TN3861			T8772	T11398	TMA1644	TN1015			T21883		TN3651		TN1786	TN2331		TN1836	Empty
					Dihydropinosylvin			Sumaresinolic Acid	Ginsenoside Ra3	Segetalin B	Meranzin			Gedunin		Cichoriin		Isomerazin	Eleutheroside B1		Kudinoside D
g			Empty		TN1453			TN2208	TN6726	TN3194	TN1768			TN1153		TN6909		TN1620	TN1854		TN2027	Empty
					Bruceantinol			Siamenoside I	methyl chlorogenate	6''-O-xylosyl-glycitin	Iriflophenone			Polyporenic acid C		Polyporusterone B		Eriocalyxin B	Lasiodin		Oxysanguinarine
h			Empty		TN1405			TN1471	TN1600	TN2368	TN6162			TN1524		TN1369		T12297	TN1092		TN1248	Empty
					Arnicolide D			Cassiaside C	Eclalbasaponin I	8-Epiloganic acid	Isoengeletin			Continentalic acid		Alloimperatorin		Oleuropeinic acid	O-Nornuciferine		3-Epioleanolic acid
Plate layout:PHD191203
			1		2			3	4	5	6			7		8		9	10		11	12
a			Empty		T7190			TN6733	TN1987	TJS2216	TN1800			TN1134		TN1937		TN1513	TN2356		TN1932	Empty
					Actein			Kansuiphorin C	Neotriptophenolide	Aurantiamide acetate	Isosakuranin			Euscaphic acid		Mogroside IV-A		Clitorin	Tetradehydropodophyllotoxin		Microhelenin C
b			Empty		TN1141			TN1525	TN2011	TN1036	TN1977			T5834		TN1020		T25476	TN1297		TN1693	Empty
					Isodeoxyelephantopin			Convallatoxin	Ombuoside	Gomisin D	Neochamaejasmine B			Myrcene		Monomelittoside		Gypsogenin	5-O-Methylvisamminol		Glabrone
c			Empty		TN6785			TN2262	TN1054	T22221	TN2865			TN2540		TN4614		TN4893	TN4674		TN1990	Empty
					Dihydrocatalpol			Tectorigenin 7-​O-​Xylosyl Glucoside	Loureirin C	2-Undecanol	(E)-3,4,5-Trimethoxycinnamic acid			1-Hydroxybaccatin I		N-Methylflindersine		Rapanone	Nortrachelogenin-8'-O-beta-glucoside		Norathyriol
d			Empty		TN1244			T12287	TQ0194	T12095	T9352			TN1016		TN1683		TN1468	T10024		TN1455	Empty
					3'-Demethylnobiletin			Octadecanedioic acid	trans-Vaccenic acid	Monomethyl fumarate	hydrocotarnine			Kukoamine A		Gentisin		(-)-Carvone	1-Octanol		Bryodulcosigenin
e			Empty		TN2062			T9279	TN6737	TN6770	TN6771			TN6772		TN1157		TN6784	TN6787L		TN5443	Empty
					Phyllanthin			nerolidol acetate	(25R)-Spirost-4-ene-3,12-dione	Malabaricone A	Malabaricone B			Malabaricone C		(-)-Menthone		ethyl rosmarinate	N-Noratherosperminine hydrochloride		Kaempferol 3,4',7-triacetate
f			Empty		TN5922			TN6783	TN6778	TN5137	TN1677			TN1255		T22295		TN2683	T12142		TN1720	Empty
					3,4-Dimethoxycinnamyl alcohol			Corysamine chloride	Umbelliprenin	Tetramethylkaempferol	Gartanin			3-O-Acetyl-11-hydroxy-beta-boswellic acid		cis-3-Hexen-1-ol		2-(2-Phenylethyl)chromone	N-Caffeoyl O-methyltyramine		Gymnoside III
g			Empty		TN1272			T19713	TN7025	TN7020	TN7028			TN1390		TN1873		T2S1749	T2S1635		TN1905	Empty
					4',​7-​Di-​O-​methylnaringenin			HHQ	Canolol	Astragenol	Eurycomanol 2-O-β-D-glucopyranoside			Angeloylgomisin Q		Lirinidine		Protogracillin	3-Isomangostin		Magnolioside
h			Empty		TN1238			T3S0006	T9513	TN6901	TN6891			T9503		TN6919		TN6920	TN6960		T9505	Empty
					3,4-O-Isopropylidene-shikimic acid			(E)-Ferulic acid methyl ester	Methyl 3-phenylpropanoate	Methyl myristate	1-Hexanol			PHYTOSPHINGOSINE		Methyl tridecanoate		Methyl heptadecanoate	1-Pentadecanol		METHYL UNDECANOATE
Plate layout:PHD191204
			1		2			3	4	5	6			7		8		9	10		11	12
a			Empty		T19314			T9502	TN6895	TN2423	TN5924			TN6774		TN6723		TN1166	TN1345		TN1198	Empty
					Ethyl 3-hydroxybutyrate			2-Tridecanone	Methyl Laurate	Safranal	3-Hydroxy-1-(4-hydroxyphenyl)propan-1-one			Emodin 6-O-β-D-glucoside		Lactiflorin		1,3,6-Tri-O-galloyl-beta-D-glucose	8-Hydroxybergapten		19-Hydroxybufalin
b			Empty		TN2030			TMS0943	TQ0065	TN5888	TN1295			TN1465		TN6088		TN5503	T10117		TN3131	Empty
					P-Hydroxyphenethyl trans-ferulate			Platicodigenin	Pseudobufarenogin	Toddaculin	5-O-Caffeoylshikimic acid			Cannabigerol		tricoumaroyl spermidine		Linaroside	3'-​O-​Acetylhamaudol		5-O-Cinnamoylquinic acid
c			Empty		TN2082			TN1025	TN1222	TN1043	TN2130			TN1076		T9218		TN6797	TN1439		T21165	Empty
					Pinostrobin			3,29-O-Dibenzoyloxykarounidiol	26-Deoxyactein	Keracyanin chloride	Manghaslin			Oleonuezhenide		Andrograpanin		Isoneochamaejasmin A	Oleanolic acid 28-O-β-D-glucopyranoside		Pellitorine
d			Empty		TN1257			TN1739	TN1249	TN6738	TN2241			TN2275		TN1019		TN6795	TN1217		TN1975	Empty
					3-O-Acetyl-α-boswellic acid			Homodihydrocapsaicin I	3-Epiursolic acid	Orthosphenic acid	Styraxlignolide F			Tinnevellin glucoside		Beta-mangostin		5-Methoxysuberenone	2'-O-Methylisoliquiritigenin		Neosmitilbin
e			Empty		TN1823			TN1634	TN5894	TN2010	T9327			TN1042		T9514		T19316	TN1817		TN4761	Empty
					Kaempferol 3-O-β-D-galactopyranoside			Euphorbia factor L7b	Toddanol	Ombuin	ω-Pentadecalactone			Chebulic acid		1-Dodecanol		Ethyl oleate	Kaempferol 3,7,4'-trimethyl ether		Phellamurin
f			Empty		TN1029			T5709	TN4943	TN1643	TN7087			TN7043		TN7085		TN7077	TN7064		TN7079	Empty
					Hosenkoside C			Cyperotundone	Sanguisorbigenin	Ferulamide	2,5-dimethoxycyclohexa-2,5-diene-1,4-dio			Neolancerin		Myricoside		Sinocrassoside C1	Candicine		coreopsin
g			Empty		TN7021			TN7038	TN7039	T4S1387	TN2100			T8260		T27012		TN1111	T21065		TN1968	Empty
					Ent-toddalolactone			Regaloside H	Celosin H	Isoescin IA	Pratensein			4',5-Dihydroxyflavone		Chrysotoxine		Arnidiol	Artemisitene		N-​Feruloyloctopamine
h			Empty		TJS1779			T19866	TN7057	TN7070	TN6925			TN7041		T19081		TN7051	TN2730		TN7021L	Empty
					Protosappanin A			Indican	rosmarinate acid	Ergostenol	Pristane			(-)-Epipodophyllotoxin		1,3-Dithiane		2,4-Dihydroxybenzaldehyde	2,5-Dihydroxybenzaldehyde		(+)-6-(2-Hydroxy-3-methoxy-3-methylbutyl
Plate layout:PHD191205
			1		2			3	4	5	6			7		8		9	10		11	12
a			Empty		TN1569			T12796	TN2071	T19085	TN7059			TN7058		TN7053		TN7054	T22974		TN6961	Empty
					Deoxylapachol			S-Dihydrodaidzein	Picropodophyllone	1-Palmitoyl-2-oleoyl-sn-glycero-3-PC	Deoxylimonin			Dihydrolapachenole		3',4',7-Trimethoxyquercetin		N-Formylcytisine	Methyl 2,5-dihydroxycinnamate		Heneicosane
b			Empty		TN3604			TN1237	TN2158	TN7086	TN3866			TN7094		TN7048		TN7068	TN7066		TN7075	Empty
					Carveol			3-O-Methylgallic acid	Robinetin	Propiosyringone	Dihydrosinapyl alcohol			Coreoside B		3-O-p-Coumaroylquinic acid		Sinomenine N-oxide	Coryneine		Linocinnamarin
c			Empty		TN2043			TN1856	TN2033	TN2329	TN1012L			TN7076		TN1560		TN7089	TN7069		T11218	Empty
					Pasakbumin B			Leachianone A	Padmatin	Zingiberen newsaponin	Febrifugine dihydrochloride			herbacetin-3,8-diglucopyranoside		Dehydroeffusol		Alashinol G	2',4,4',6'-Tetramethoxychalcone		ε-​Viniferin
d			Empty		TN7090			TQ0217	TN7103	T13301	TN7044			TN7047		TN7083		TN7082	T16075		T12581	Empty
					Coretinphencone			Gomisin G	13,21-Dihydroeurycomanone	Violanthin	S-(4-Hydroxybenzyl)glutathione			6-O-Methylcatalpol		Ternatumoside II		demethyldaphnoretin-7-O-glucoside	(Rac)-Idroxioleic acid		Puerarin-4'-O-β-D-glucopyranoside
e			Empty		TN6928			T21095	TN6832	T19129	TN6848			T20113		T11684		TN4619	T9599		T37345	Empty
					L-Azetidine-2-carboxylic acid			4-Hydroxybenzylamine	Sulcatone	3-(3,4,5-Trimethoxyphenyl)propanoic acid	Piperonylic acid			D-(+)-Malic acid		Isoguvacine hydrochloride		Tridecane	3,4,5-Trimethoxybenzaldehyde		5,7-Dihydroxycoumarin
f			Empty		TQ0280			TN6714	T19500	TN1373	T2S1194			TN6339		TN1064		T13350	T36786		TN6951	Empty
					Feretoside			Geranylgeraniol	Palmitelaidic Acid	α-Humulene	Mogroside II-A2			(R)-5-Hydroxy-1,7-diphenylheptan-3-one		Aristolochic acid C		Wushanicaritin	2-Hydroxy-4-methylbenzaldehyde		Ethyl linoleate
g			Empty		T19094			T37341	TN1879	TN1661	TN6962			T6677		TN3209		T5757	TN2341		T8210	Empty
					2,3-Butanediol			N-Acetyltyramine	Lucideric acid A	Ganoderic acid C2	Docosane			Sophocarpine		3′,4′,7-Trihydroxyflavone		Loganetin	Cucurbitacin Q1		Saikosaponin B4
h			Empty		TN1056			TN2088	T15720	TN1114	TN6991			TN1441		TN1493		TN6963	T16943		T40388	Empty
					Mogroside IIe			Platycodin D2	Lathosterol	Carabrone	1-Tetradecanol			Beta-Tocopherol		Chrysosplenol D		Hentriacontane	Stigmastanol		Methyl 5-hydroxypyridine-2-carboxylate
Plate layout:PHD191206
			1		2			3	4	5	6			7		8		9	10		11	12
a			Empty		T39007			T19931	T13500	T37101	T9600			T5579		T37886		T13482	TN2440		T21130	Empty
					3,4-Dimethoxybenzamide			Gentisein	3-O-Acetyl-20-Hydroxyecdysone	1-Hydroxyanthraquinone	2,4-Di-tert-butylphenol			Allyl Methyl Sulfide		1-Heptadecanol		2'-O-Methyladenosine	Sinapyl alcohol		Precocene II
b			Empty		TN5891			TN1858	TN1418	T4S1951	TN1740			TN1624		TN2232		T38815	TN2101		T36735	Empty
					Seselin			Leptomerine	Azaleatin	10-Methoxycamptothecin	Homoeriodictyol			Ethyl cinnamate		Soyasaponin Ab		Millepachine	Primin		3,5-Di-tert-butylphenol
c			Empty		TN2315			T2S0967	T11363	TN6930	TN1419			TCS1188		T37784		T40735	TN4379		TN1067	Empty
					Xanthopurpurin			Sennoside C	Ganoderic acid F	5-Desmethylsinensetin	Rhamnetin			Mogroside III		2,6-Dimethylquinoline		Tetradecyl acetate	Kansuinine A		Galloylpaeoniflorin
d			Empty		TN1849			T40569	TN1414	TN1777	TQ0218			TQ0309		T2S1040		T12514	T9862		T2S1975	Empty
					Kuwanon H			Hygric acid	Aurantio-obtusin β-D-glucoside	Isoescin IB	Deoxyandrographolide			Glaucocalyxin B		Jolkinolide B		Podocarpic acid	Pseudocoptisine chloride		Ponicidin
e			Empty		TN1403			TN1215	TN7115	T13719	TN1202			T19493		T8283		T39668	T13355		T13669	Empty
					Arjunolic acid			(2S)-2'-Methoxykurarinone	3,5-Dimethoxystilbene	Hexadecanal	(-)-α-Pinene			Octadecanal		(+)-Bornyl Acetate		Methyl propyl disulfide	Xanthorrhizol		(E)-Cinnamamide
f			Empty		TN7111			TN7112	TN1071	T13761	TN6989			TMA2386		TN1482		TN1253	TN3594		TN2064	Empty
					Hydroxyisogermafurenolide			(25R)-3β,17α-dihydroxy-5α- spirostan-6-one3-O-α-L- rhamnopyranosyl-(1→2)-β- D-glucopyranoside	Ophiopogonin D'	Luteolin 7-diglucuronide	Isotoosendanin			4,4'-Methylenediphenol		Chamaechromone		3-hydroxymorindone	Cardanol (C15:1)		Physcion 8-O-β-D-glucopyranoside
g			Empty		TN4673			TN1921	T2S0250	TN2546	TQ0240			T40660		TN2079		TQ0249	T9933		TN1673	Empty
					(+)-Nortrachelogenin			Meloside A	Pseudoprotogracillin	1-Isomangostin	6"-O-Apiosyl-5-O-Methylvisammioside			Kansuinine B		(-)-Pinoresinol		Alisol G	Methyl 2,4-dihydroxyphenylacetate		Garcinone C
h			Empty		TN2190			T20225	TN1781	T40502	TN6964			TN1137		TN1160		TN7040	TN6931		TN1469	Empty
					Scoulerine			Dicentrine, (-)-	Isokurarinone	2-Hydroxymethyl-5-hydroxypyridine	Tricosane			Isobutylshikonin		1,2,3,6-Tetragalloylglucose		Taxifolin 7-O-β-D-glucoside	Anemarrhenasaponin Ia		Cassiaside B
Plate layout:PHD191207
			1		2			3	4	5	6			7		8		9	10		11	12
a			Empty		TN1686			TN1725	T19924	TN1355	T20302			T12164		T20578		T19443	TN5634		TN1271	Empty
					Ginsenoside Rg4			Hederacolchiside E	Rhododendrol	Acanthoside B	Deoxycorticosterone			N6-(4-Hydroxybenzyl)adenosine		Maclurin		N-Acetylhistamine	Aureusidin		Scutellarein tetramethyl ether
b			Empty		TN1296			TN2290	TN6814	T10995	TN7109			T2S0968		TN3243		TQ0119	TN1085		T2S1193	Empty
					5-Feruloylquinic acid			Uvaol	2-Aminooctadecane-1,3,4-Triol	Demethoxyencecalin	Prosaikogenin G			Sennoside D		7-O-Methyleriodictyol		Cirsimaritin	Dehydrotumulosic acid		Mogroside III-A1
c			Empty		TN1770			TN6490	T8281	T13768	T8209			TN7117		TN1128		T13469	T40637		T40489	Empty
					Isomogroside V			Regaloside C	(R)-Sulforaphane	(+)-Medicarpin	Saikosaponin b3			regaloside I		Bruceine E		(±)-Huperzine A	Gondoic acid		3′,5′-Dimethoxyacetophenone
d			Empty		TN2898			TN4220	T19962	TN2279	TN1047			TN7204		TN7187		TN7181	TN7171		TN7168	Empty
					Kaempferol-7,4'-dimethyl ether			Homobutein	Xyloidone	Totarol	Ingenol mebutate			2-Chlorobenzene-1,3,5-triol		2,4-dibroMobenzene-1,3,5-triol		2-Pentadecanone	2,4,6-tribromobenzene-1,3,5-triol		Farnesylacetone
e			Empty		TN6753			T24711	TN6640	T3875	TN7133			TN7128		TN3091		TN3831	TN1803		TN1475	Empty
					1-TETRACOSANOL			Ricinine	1,2,3,4-Tetrahydronorharman-1-one	CLINODISIDE A	4-Hydroxy-5-methyl-3-furanone			4,6,3',4'-Tetrahydroxyaurone		5,7-Diacetoxy-8-methoxyflavone		(-)-Denudatin B	Isoscoparin		Caulophyllogenin
f			Empty		TN1372			TN1599	TN2343	T15753	TJS0487			TN1089		TN1579		TN1927	T8241		T34398	Empty
					Alpha-Amyrin			Eburicoic acid	Pseudojervine	Licraside	(-)-Syringaresinol			Hydroxy-β-sanshool		Dihydrocucurbitacin B		Methyl Kakuol	cis-10-Heptadecenoic acid		Rotundifuran
g			Empty		TN1459			T41288	TN1057	TN4782	TN4569			TN1552		TN1014		TN7123	TN1730		TN2148	Empty
					Bufarenogin			Myristoleic acid	Veratrosine	Picein	Minimolide F			7,8-Dimethoxycoumarin		Saikosaponin E		Enmein, 13-deoxy-19-hydroxy-, (19R)-	Heraclenol		Retusin
h			Empty		TN5225			TN1117	TN1315	TN1527	TN7121			TN1520		TN7130		TN1511	TN4510		TN5845	Empty
					Verbasoside			Veraguensin	6-Hydroxyluteolin 7-glucoside	(-)-Corynoxidine	d-Epigalbacin			Isoforskolin		Chlorogenin		Cleomiscosin A	(+)-Medioresinol Di-O-β-D-glucopyranoside		Neochlorogenic acid methyl ester
Plate layout:PHD191208
			1		2			3	4	5	6			7		8		9	10		11	12
a			Empty		TN3273			T13739	TN5028	TN7126	TN1970			T3696		T7529		TC0039	T35704		TN6837	Empty
					8-Deacetylyunaconitine			Isopropylidenylacetyl-marmesin	Sinensin	N-Vanillyloctanamide	N-trans-p-coumaroyloctopamine			polygalaxanthone III		Yamogenin		Vasicinone	2-Methoxybenzaldehyde		Syringopicroside
b			Empty		TN6457			T3832	TN2166	TN1489	TN2443			TN7216		TN7215		TN7214	TN7213		TN7212	Empty
					N-trans-caffeoyltyramine			11-O-Galloylbergenin	Rupestonic acid	3'-Methoxyapiin	Chikusetsusaponin Ib			Magnoloside F		Isochiisanoside		Galdosol	Ellagic acid 3-O-α-L-rhamnopyranoside		Acacetin-7-O-beta-D-galactopyranoside
c			Empty		T125211			T124477	TN7129	T35702	TN6904			TN2461		TN4704		TN1705	TN2345		T13776	Empty
					Deoxy euphorbia factor L1			Resveratrol 4'-(6-galloylglucoside)	Methyl maslinate	2-Heptanol	Procurcumadiol			Loganic acid 6′-O-β-D-glucoside		Oleaside A		Glycyrrhisoflavone	Loureirin D		Mogroside II-​A
d			Empty		TN1487			TN2031	T41335	TN1950	TMA1570			T124663		TN1402		T8266	TN7188		TN7211	Empty
					Chrysin 6-C-arabinoside 8-C-glucoside			γ-Terpinene	cis-Vaccenic acid	Moracin M	Sappanone A			Sericoside		Arjungenin		(R)-Citronellol	2-broMobenzene-1,3,5-triol		Tetrahydroharmine
e			Empty		TN4114			TN4991	TN1519L	T2S0765	TN7033			T21532		T15001		T35673	T15544		TN1878	Empty
					Gardenin A			Senkyunolide A	(-)-Coclaurine hydrochloride	Epibetulinic acid	Gigantol			Anisodamine		Corypalmine		Stictic Acid	Iberin		4,4′-Dihydroxy-2,6-dimethoxydihydrochalcone
f			Empty		TN2549			T124455	TN7231	TN2882	T37705			TN6660		T35749		TN6926	TN7230		TN1500	Empty
					1-Methoxycarbonyl-β-carboline			Batatasin V	Di-O-methylhonokiol	3,4-Dimethoxychalcone	1,2,4-Trihydroxybenzene			2-Ethylhexyl trans-4-methoxycinnamate		Thymohydroquinone		Paeonoside	Butyl chlorogenate		Cinnamyl cinnamate
g			Empty		TN1393			TN2444	T2S1120	T20312	TN3048			T19122		T40607		T39312	T19154		TN1916	Empty
					(-)-Anonaine			Batatasin IV	Ganoderenic acid B	3-Phenylpropanal	4-Methoxycinnamaldehyde			3-Methylvaleric Acid		2,4,6-Trimethylphenol		2-Hexylthiophene	5-Methyl-2-thiophenecarboxaldehyde		Matairesinol
h			Empty		TN6993			T66911	TN7234	TN1724	TN6959			TN5171		TN7218		TN6900	TN3176L		TN1979	Empty
					Benzylideneacetone			1,3-Dimethoxybenzene	Prenyletin	Harmalol hydrochloride	Tetradecane			Tricetin		Diformylphloroglucinol		Reptoside	(2R)-6-Methoxynaringenin		Neocnidilide
Plate layout:PHD191209
			1		2			3	4	5	6			7		8		9	10		11	12
a			Empty		T32832			T13854	T13597	T10146	TN4661			TN1488		TN7236		TN7235	TN7233		TN7229	Empty
					Lobelanidine			Quininic acid	(-)-Catechin	4-Hydroxyderricin	Nodosin			Chrysin 6-C-glucoside 8-C-arabinoside		Cephalandole B		4-methoxylonchocarpin	Pseudobaptigenin		Baihuaqianhuoside
b			Empty		TN7228			TN5746	TN3847	TN3396	TN2211			TN1961		TN1831		TN1254	TN1116		TJS1748	Empty
					11-oxo-alpha-amyrin			Gnetifolin E	Dihydroalpinumisoflavone	Alpinumisoflavone acetate	Silybin B			Myricetin 3-O-glucoside		Macranthoside A		3'-Methoxydaidzein	Schisandrone		Methyl protogracillin
c			Empty		T3S1701			T10233	TN7237	T36831	TN1275			TN2077		TN1216		T17214	TN2122		T75636	Empty
					Dihydrocurcumin			Acetylarenobufagin	5,7-dimethoxy-2-benzofuran-1(3H)-one	9-Oxononanoic Acid	p-Hydroxyphenethyl anisate			(+/-)-Pinocembrin		2-O-Acetyl-20-hydroxyecdysone		Valencene	Quercetin 3-gentiobioside		(E/Z)-Squalene
d			Empty		T25114			T126461	TN6600	TN2302	TN1859			TN1582		TN1463		TN1804	TN1472		TN1125	Empty
					Ascaridole			Aloenin B	Kaempferol 3-O-(6''-galloyl)-beta-D-glucopyranoside	Viscidulin III	Licoflavone A			Compound TN1582(SC)		Calycanthoside		Isosilybin A	Cassiaside		Neonuezhenide
e			Empty		TN1866			TN3628	TN2083	TN1174	TN1010			T75643		T38251		TN6489	T10822		T77555	Empty
					Licoricesaponin G2			Chamaejasmenin B	Pinostrobin chalcone	Schinifoline	Polyphyllin H			Isoxanthohumol		L-Uridine		Regaloside A	Cirsimarin		3-Methoxycatechol
f			Empty		TN1209			TN1333	TN1457	TN1528	TN3013			TN3689		TN6985		T22218	TN1782		TN1807	Empty
					2-Hydroxy-1-methoxyanthraquinone			7-O-Methylbiochanin A	Bryonamide B	Cotoin	4,5-Dimethoxycanthin-6-one			Comanthoside A		Anhydronotoptol		2'-Deoxyguanosine	(+)-Isolariciresinol		Isoverticine
g			Empty		T4124			T10109	TN5254	T11354	T13354			T30086		T32614		T3932	T68953		TN1077	Empty
					IKarisoside A			3-Carene	Wighteone	Gambogellic acid	Xanthoangelol			Anthragallol		L-Clausenamide		Viscidulin I	Arecoline		Taraxerol
h			Empty		TN1107			TN1127	TN1170	TN1204	TN1264			TN1470		TN1553		TN1622	TN1745		TN1805	Empty
					Lupeol palmitate			Salviaflaside	1-Cinnamoylpyrrolidine	2,3-Dehydrokievitone	3'-O-Methylbatatasin III			Cassiaside B2		Deacetyl ganoderic acid F		Ermanin	Hosenkoside M		Isosilybin B
Plate layout:PHD191210
			1		2			3	4	5	6			7		8		9	10		11	12
a			Empty		TN2063			TN2068	TN2086	TN2324	TN2337			TN2373		TN2429		TN2430	TN3033		TN3120	Empty
					Physalin B			Picrinine	Piperlotine A	Yuankanin	Poricoic acid AM			(E/Z)-Ginkgolic acid C17:2		Capsiate		Glucodigifucoside	4'-Hydroxy-2,4-dimethoxychalcone		5-Hydroxy-7-acetoxy-8-methoxyflavone
b			Empty		TN3790			TN3848	TN4325	TN4368	TN4675			TN5752		TN5770		TN6097	TN6508		TN6577	Empty
					Dehydroabietinol			Dihydrobaicalein	Isorhamnetin 3-robinobioside	Kaempferol-3,7-di-O-β-glucoside	Nortrachelogenin			Isorhapontin		Gingerenone A		Girinimbine	Trachelogenin		Bletilloside A
c			Empty		TN6952			TN7032	TN7243	TN7247	TN7248			TN7249		TN7250		TN6835	TMA1122		T4S1616	Empty
					Hexadecane			4'-O-Methylpyridoxine	Fallaxsaponin A	Limocitrin 3-O-sophoroside	Torachrysone tetraglucoside			Nor-rubrofusarin gentiobioside		Torachrysone Triglucoside		(E)-β-Farnesene	N-Feruloylserotonin		Sanggenon D
d			Empty		TN1648			TN1995	TN1568	T8248	T7059			TN1449		T77796		T83321	TN7252		T83632	Empty
					Forsythoside H			5,7,8-Trimethoxyflavone	Deoxyartemisinin	3,7-DIHYDROXYFLAVONE	α-Dihydroartemisinin			Brandioside		DL-Borneol		4-Demethyldeoxypodophyllotoxin	Olivetolic acid		Usenamine A
e			Empty		TN7253			T124384	TN1262	T125901	TN2295			TN1861		TN1236		T75675	TN2719		TN4530	Empty
					Torachrysone gentiobioside			Jasmonic acid	3-Feruloylquinic acid	14-Epiandrographolide	Vicenin-1			Licoflavone C		3',4',7-Trihydroxyisoflavone		Nepasaikosaponin K	2',4'-Dihydroxy-6'-methoxyacetophenone		Methyl 3-hydroxy-4,5-dimethoxybenzoate
f			Empty		T10584			TN6908	TN3029	TN5757	TN1346			TN3543		TN2175		T125462	T4S2304		TN1013	Empty
					Bovinic acid			Polyporusterone A	4-(Ethoxymethyl)phenol	p-Hydroxybenzaldehyde glucoside	Oxypalmatine			Bruceoside A		Salvianolic acid F		Gnetifolin K	Hosenkoside B		Cucurbitacin D
g			Empty		TQ0134			TN3207	T28551	T10183	T84296			T10886		TQ0226		TN6711	TN2144		TN1769	Empty
					Podocarpusflavone A			7,3′,4′-Tri-O-methyleriodictyol	Ro 09-0680	6-Methoxytricin	4'-Hydroxyflavone			Crocetine dimethyl ester		Jionoside B1		toralactone	Resveratroloside		Iristectorin A
h			Empty		TN1633			TN1606	TN1543	TN1492	TN1376			T8282		T7980		T78498	T36473		T124698	Empty
					Euphorbia factor L7a			(-)-Epiafzelechin	Cynaropicrin	Chrysophanein	α-Solanine			(S)-(-)-Perillyl alcohol		Hesperidin methylchalcone		Oxyphyllacinol	trans-Nerolidol		4-O-p-Coumaroylquinic acid
Plate layout:PHD191211
			1		2			3	4	5	6			7		8		9	10		11	12
a			Empty		T10821			T125076	TQ0118	T31708	T77232			TN7134		TN1635		TN1906	T13771		T68729	Empty
					Cirsiliol			Hispidulin 7-glucuronide	Britannilactone	Ethyl caprate	Heptacosanoic acid			Magnoloside B		Euphorbia factor L8		Magnoloside A	Methyl Glycyrrhizate		Coumaperine
b			Empty		TN2326			T69146	TN2189	TN1147	T65142			T38261		T4S1421		TN5412	T30967		TN1876	Empty
					(Z)-Butylidenephthalide			Suksdorfin	Scopoletin acetate	Isoagarotetrol	Dodecanal			Sparstolonin B		Praeruptorin B		(+)-Lyoniresinol 9'-O-glucoside	Clerodendrin		Lobetyolinin
c			Empty		TN1797			TN6506	T7920	T84308	T82649			T40586		TN4774		TN4608	TN4431		TN2469	Empty
					Isorhoifolin			Vanillic acid glucoside	Geranylacetone	3,5,6-trihydroxysitostane	Cyanidin			Neophytadiene		Physalin A		(-)-Myrtenol	Leucosceptoside A		(1R)-α-Pinene
d			Empty		T20402			TN1380	PDK0101	PDK0015	PDK0327			PDK0060		T5868		T5901	Fr16741		T2723	Empty
					Apiole			(-)-Marmesinin	4-Methylcinnamic acid	4-Hydroxycoumarin	Methylsyringol			Pseudotropine		Methyl indole-3-carboxylate		3-Hydroxy-2-methylpyridine	Oxindole		Ketoisophorone
e			Empty		T0558			T0579	T2865	T2741	T2757			T2827		T2807		T0833	T0834		T0846	Empty
					Dihydroferulic acid			Myricetin	Oleanolic Acid	Glycyrrhizic acid	Myricitrin			Asiatic acid		Caffeic Acid		Benzoic acid	Ethylparaben		L-Carnitine
f			Empty		T0853			T0392	T1423	T2837	T2756			T3370		T3243		T6473	T3332		T3342	Empty
					Adenosine			Artemisinin	3-Methylsalicylic acid	Chrysin	Swertiamarin			Hederacoside C		Betaine		Dioscin	Isosteviol		Xanthohumol
g			Empty		T3600			T3402	T3667	T3666	T3804			T3772		T3812		T3760	T6S1780		TMS2181	Empty
					Licochalcone A			20(S)-Ginsenoside Rg3	Kalii Dehydrographolidi Succinas	Atractylodin	Neomangiferin			Maslinic acid		(20R)-Ginsenoside Rg3		2'-Hydroxy-5'-methoxyacetophenone	Protosappanin B		trans-Zeatin
h			Empty		T6S0105			T6S2243	T6S1842	T6S1440	T5S0527			T2S0531		T5S0018		T4S1469	T3748		T5S0331	Empty
					Peiminine			Alisol A 24-acetate	Tenacissoside G	Loganic acid	Rhodojaponin III			Pinoresinol dimethyl ether		Betulonic acid		Cucurbitacin IIb	orcinol		Isoliquiritin
Plate layout:PHD191212
			1		2			3	4	5	6			7		8		9	10		11	12
a			Empty		T4S1545			TL0001	T3S2381	T4S0590	T4S0295			T6S0234		T6S1768		T4S1419	T3887		TCS0102	Empty
					Licarin B			dencichine	Perillene	Columbin	Apigenin 7-glucoside			Toosendanin		Narcissin		(±)-Praeruptorin A	Rosarin		Pulegone
b			Empty		T5S1598			T3S1250	T5S1963	T6S2384	T3770			T5S1054		T5S0246		TWS1229	T5S0833		T6873	Empty
					Mulberroside C			Ophiogenin 3-O-α-L-rhamnopyranosyl-(1→2)-β-D-glucopyranoside	Orcinol gentiobioside	Poliumoside	Taraxasterol			Wilforgine		Pseudoprotodioscin		Aristolone	Astragaloside III		Lauric Acid
c			Empty		T4550			T4589	T4961	T4817	T5814			T5795		T5723		T5982	T5980		T8025	Empty
					Ajmaline			9'''-Methyl salvianolate B	9''-Methyl salvianolate B	Methylmalonic acid	Aurantiamide			Suberosin		Menthol		3-Methoxybenzoic acid	2-Ketoglutaric acid		Phenylglyoxylic acid
d			Empty		T7973			T8167	T4S1658	TQ0027	T8183			TN1028		T8734		T9113	TN1091		T2S2382	Empty
					BENZOFURAN-3-CARBALDEHYDE			medicagenic acid	Benzoyloxypaeoniflorin	Transcrocetinate disodium	Deslanoside			Militarine		Choline		Myristicin	Dehydronuciferine		3'-Hydroxypterostilbene
e			Empty		TCS1372			TN1192	T4A2399	T19344	TN1291			TQ0089		TN2182		TN4562	TN1131		TN1213	Empty
					Atraric acid			16-Epivoacarpine	Cinobufotalin	Glycogen, Mussel	7,3',4'-Tri-O-methylluteolin			Juglanin		Sarracenin		Oleoside 11-methyl ester	Handelin		2-(Hydroxymethyl)anthraquinone
f			Empty		T9144			TN2332	TN2277	TN2097	TN5263			TN6789		TN1021		TN1121	TN7060		TN1059	Empty
					Telekin			Ciwujianoside A1	Torachrysone-8-O-b-D-glucoside	Pomolic acid	1-[2,4-Dihydroxy-6-methoxy-3-(3-methyl-2-buten-1-yl)phenyl]-3-(4-hydroxyphenyl)-2-propen-1-one			Neosalvianen		Secologanic acid		Evocarpine	Methyl oleanonate		Ganoderic acid B
g			Empty		TN2272			TN1416	TN3466	TQ0172	TN1362			TN6992		TN4583		TN5088	TN3690		TN6444	Empty
					Tigloylgomisin H			Ayanin	Atherosperminine	2''-O-Rhamnosylicariside II	Afzelin			Eicosane		Moringin		2,6-Dimethoxyphenol	Comanthoside B		Cyclo(Tyr-Leu)
h			Empty		T13509			T7784	TN1997	T64343	T2A2486			T65128		TN7225		TN6822	TN6910		TN3049	Empty
					4-Vinylphenol			Naringenin chalcone	Notoginsenoside FP2	3-Methylcarbazole	3',​4',​5',​5,​7-​Pentamethoxyflavone			Tartaric acid disodium dihydrate		2'-Hydroxy-3,4-dimethoxychalcone		3,5-Dimethoxytoluene	Aloinoside B		4-Methoxycinnamyl alcohol
Plate layout:PHD191213
			1		2			3	4	5	6			7		8		9	10		11	12
a			Empty		TN6975			TN1048	TN6967	T0879	T2987			T6S2246		T8028		T2989	T1032		T2791	Empty
					Cirsiumaldehyde			Cnidilin	(R)-Isomucronulatol	Niacin	(-)-Epigallocatechin			Alisol B 23-acetate		Farnesyl acetate		4-Hydroxybenzoic acid	Erythromycin		Pectolinarin
b			Empty		T3323			T3949	T5984	T8159	TN1918			TN1829		TN1002		TN1140	T13640		TN1891	Empty
					Ursonic Acid			Myristic acid	Indole-3-carboxylic acid	Senkyunolide H	Medicarpin			Kakkalide		Blumeatin		Onjisaponin B	Dehydroeburicoic acid monoacetate		Lupiwighteone
c			Empty		TN1709			TN7074	TN6552	T3S2156	TN1308			T2783		T1016		T1648	T1246		T0525	Empty
					Gomisin O			(2E)-3-(1,3-Benzodioxol-5-yl)-2-propenoic acid	5,7-Dimethoxyluteolin	Chrysin 7-O-beta-gentiobioside	6-Hydroxyflavanone			Methyl dihydrojasmonate		D-α-Tocopherol acetate		α-Vitamin E	Bornyl acetate		Flopropione
d			Empty		T0415			T0522	T1020	T1334	T1178			T2786		T2748		T3008	T0167		T0627	Empty
					Guanidine hydrochloride			Diammonium Glycyrrhizinate	Doxorubicin hydrochloride	Hydroquinidine	Temozolomide			Oxysophocarpine		Cortodoxone		Lawsone methyl ether	Vinpocetine		β-Alanine
e			Empty		T0617			T0681	T0792	T0822	T1407			T3056		T2149		T3427	T0190		T3771	Empty
					Nicotinamide N-oxide			Rifampicin	(-)-Sparteine sulfate pentahydrate	Catechin	(-)-Menthol			Bavachinin		Vinburnine		Polydatin	Vinorelbine		Methyl protodioscin
f			Empty		T6429			TMS2179	TCS1554	T5S1895	T2S0604			T5S0055		T3S0807		T2P2923	T2S1464		TMS2182	Empty
					Caffeic Acid Phenethyl Ester			Zeatin	trans-Benzylideneacetone	Norisoboldine	Ethyl phenethyl acetal			Chelidonine		Berbamine		Stearic acid	Thiocolchicoside		trans-Zeatinriboside
g			Empty		T5S2207			T4120	T3S1553	T7052	T9114			T4394		T4902		T4956	T4733		T4943	Empty
					7-O-Methylmangiferin			N-Methylsarcosine	trans-Cinnamaldehyde	Gnetol	β-Caryophyllene			Methyl Isoferulate		Isotrifoliin		Tetrahydroxystilbene-2-O-β-D-glucoside	Sucrose		Monoolein
h			Empty		T4861			T4894	T4833	T6528	T5212			T5666		T5707		T5727	T5685		T5790	Empty
					trans-Aconitic acid			L-Arabinitol	Ac-DL-Trp-OH	Gynostemma Extract	Trilinolein			Dipotassium glycyrrhizinate		3-O-Methylgalangin		CAFESTOL	2-METHYLVALERIC ACID		1,1,1,1-Kestohexaose
Plate layout:PHD191214
			1		2			3	4	5	6			7		8		9	10		11	12
a			Empty		T5791			T5772	T5572	T5596	T5782			T8137		Fr13756		T5625	T8120		T8098	Empty
					Fructo-​oligosaccharide DP7/GF6			1F-fructofuranosylnystose	2-Benzoxazolinone	Acetylpyrazine	Bevirimat			(Z)-Aconitic acid		Isonicotinic acid		Zearalenone	N-Benzyloctadecanamide		γ-Hexalactone
b			Empty		T7992			T8247	T8292	T8270	TN1557			T8280		Fr14127		TN2252	TN2070		T11685	Empty
					4-Hydroxyflavanone			(+)-Aromadendrene	(-)-Cedrene	Deserpidine	Decursinol angelate			Deacetylasperulosidic Acid		Coumaran		Syrosingopine	Picropodophyllol		Isolongifolene
c			Empty		TN6706			T8249	TN6757	TN6431	T13808			TMA1403		T4955		TN1474	TN4660		TN4618	Empty
					3-demethylcolchicine			Hexahydrofarnesyl acetone	Butyl isothiocyanate	Cyclo(Pro-Ala)	p-Coumaric Acid Ethyl Ester			Cyclo(Ile-Ala)		saponaretin		Caulilexin C	Niranthin		N-trans-Sinapoyltyramine
d			Empty		TN2322			TN7027	TN1432	TN6464	TN2132			TN1375		T10021		TMA2270	TN1206		T13302	Empty
					Yangambin			Benzoylalbiflorin	Bacopasaponin C	Hemiphloin	Quinizarin			α-Lapachone		1-Methylxanthine		Alisol F 24-acetate	2,4,6-Trihydroxybenzaldehyde		Viquidil hydrochloride
e			Empty		TN1754			TN6798	T9512	T9506	TN7097			TN7073		TN7052		TN7045	TN7050		TN1325	Empty
					Hypaconine			Progoitrin	Linoleyl alcohol	trans,trans-2,4-Decadienal	Tetrahydrodehydrodiconiferyl alcohol			3-Feruloyl-4-caffeoylquinic acid		Crocin III		N-phenethylbenzamide	Potassium 7-hydroxy-1-naphthalenesulfona		(2S)-6-Prenylnaringenin
f			Empty		T11680			TN6512	TN7063	TN7098	TN7099			T36914		T17303		T20191	TN4234		T9675	Empty
					Isoasatone A			Tectol	N-Acetyldemecolcine	visamminol-3'-O- glucoside	antcin A			2-Hydroxyanthraquinone		α-Cyclodextrin		(-)-Camphoric acid	Hydrangenol		α-Tocotrienol
g			Empty		T13738			T40179	T37512	T40615	T20189			TN1425		TN1266		T40815	TN1383		TN7093	Empty
					(+)-Isomenthone			Sodium Camptothecin	cis-4-Hydroxy-L-proline	N,N'-Dimethylthiourea	Benzoylphenylalanine			Bacoside A3		3-O-Methylquercetin		δ-Decalactone	Timosaponin B III		N-Caffeoyltryptophan
h			Empty		T41358			TN1722	T19373	TN7067	TN2883			TN6780		TN7161		TN7127	TN1584		TN1587	Empty
					2-Hydroxybenzylamine			Hamamelitannin	Indole-3-methanamine	3',5-Di-O-methyl quercetin	3',4'-Dimethoxyflavone			Carvacrol methyl ether		2,3-Dibromomaleinimide		5,6-Epoxyergosterol	Dihydropalmatine		Dihydroseselin
Plate layout:PHD191215
			1		2			3	4	5	6			7		8		9	10		11	12
a			Empty		TN3433			TMA2613	T13495	T36115	T16533			T16535		TN1996		TN7227	T20488		TN3469	Empty
					Apoatropine			Cyclo(Pro-Leu)	3-Amino-2-piperidinone	Colchicoside	Picrotin			Picrotoxinin		Nothofagin		3β-Acetoxyurs-12-en-11-one	4-Isopropylbenzoic acid		Aucuparin
b			Empty		TN1243			T37067	TN7232	TN1641	T67319			T15254		T38475		T67302	TN6988		TN1949	Empty
					3-Aminocoumarin			9-hydroxy Stearic Acid	Pegamine	(-)-Fenchone	2',4'-Dimethylacetophenone			Ethyl acetoacetate		2,6-Dimethylpyrazine		2,3-Pentanedione	Pterine-6-carboxylic acid		Moracin C
c			Empty		TN2704			TN1163	TN4228	TN1082	T30087			TN7242		T41095		TN5166	T7026L		T41054	Empty
					2,3-Dihydroxy-4-methoxybenzoic acid			2'-Hydroxychalcone	Hulupinic acid	Apigenin 7-O-malonylglucoside	Antroquinonol			5-Hydroxyvanillin		(E)-3-(4-Methoxyphenyl)acrylic acid		Trans-Methylisoeugenol	Kukoamine B mesylate		γ-Glutamyl-S-allylcysteine
d			Empty		TN1145			T23119	TN6694	TN3050	T75429			T12014		TN1512		T15705	T6S0743		T5S1897	Empty
					Isofebrifugine			Palmitoylisopropylamide	5,6-Benzoflavone	4'-Methoxyflavanone	(±)-Liquiritigenin			Methyl carnosate		Clinopodiside A		Laminaran	Sesamoside		Linderalactone
e			Empty		T7037			T5547	T7450	T7978	T8050			T8279		T7921		TN1006	T20741		TN1196	Empty
					7-Acetoxy-4-methylcoumarin			Furaneol	1-Phenylpropane-1,2-dione	Cyclopentadecanone	2-Methyltetrahydrofuran-3-one			Isobornyl acetate		β-Cyclocitral		Tirucallol	Lilial		17-Hydroxyisolathyrol
f			Empty		T36788			T9057	T5026	T0853L	T2174			T2836		TN1113		TN1343	T8160		TN1576	Empty
					2-Methylacetophenone			norbergenin	Oxytocin	Adenosine 5'-monophosphate monohydrate	Quercetin			Isorhamnetin		Vincetoxicoside B		8-Geranyloxypsoralen	EGCG Octaacetate		Diallyl disulfide
g			Empty		T4718			TN1799	T0429	TN1860	TN1507			TN2089		T37974		TN1106	T3S1967		T0607	Empty
					Uridine 5'-monophosphate			Isorubrofusarin-6-O-β-gentiobioside	Glucosamine	Licoflavone B	Clematichinenoside AR			Platycodin D3		(S)-Coriolic acid		Cyanidin-3-O-galactoside chloride	(S)-Indoximod		Dihydroartemisinin
h			Empty		T4S1521			T4S1519	TJS0928	T12500	TN2107			T3321		T2926		T3S0153	T5S0754		T3S0970	Empty
					1,4-Dicaffeoylquinic acid			Pseudoginsenoside RT5	Calenduloside E	Platycoside E	Protoescigenin			Oleanonic acid		Schizandrin A		Xanthatin	Isoquercetin		Thermopsine
Plate layout:PHD191216
			1		2			3	4	5	6			7		8		9	10		11	12
a			Empty		TN1855			TN3849	T5581	TN7092	TN1788			T20585		TN7091		TN6972	TN1417		T7030	Empty
					Laurolitsine			Dihydrodehydrodiconiferyl alcohol	6-(γ,γ-Dimethylallylamino)purine	Lugrandoside	Isookanin			3-Acetylindole		Isolugrandoside		Methyl pentadecanoate	Azadirachtin		anemarsaponin B
b			Empty		T5724			TN2298	TN1934	T3S0209	TN1589			T13670L		TN6732		TN2320	TN5265		TQ0073	Empty
					Neogambogic acid			Vincosamide	Mogroside IIA1	Vincristine	Dihydrowithaferin A			(Z)-Ligustilide		Oenothein B		Yadanzioside G	Yadanzioside C		Andropanolide
c			Empty		TJS2334			T5794	T4S1050	T4749	T2907			T2912		T2995		T2843	T7956		T8859	Empty
					Cantleyoside			Saponin C from Liriope muscari	Pristimerin	Squalene	Tanshinone I			Ergosterol		Chrysophanol		Aloe emodin	(+)-Fenchone		NITIDINE
d			Empty		TN1037			TN2004	T5764	T0320	TN1027			T3871		T6926		T5295	T8229		T2A2476	Empty
					Groenlandicine			Obtusin	Alliin	Colchicine	β-Amyrin			Daucosterol		Palmitoylethanolamide		1-Hydroxyoctadecane	5,7,3',4'-Tetramethoxyflavone		L-Hydroxyproline
e			Empty		T2O2728			T4856	T7448	T2772	T2P2919			T4934		T5257		T0508	T5087		T8100	Empty
					glycine			Acetyl-L-lysine	4-Hydroxyisoleucine	S-allyl-L-cysteine	(2S,3R,4S)-4-Hydroxyisoleucine			1-Methyl-L-histidine		L-Homocitrulline		γ-Aminobutyric acid	DL-Isocitric acid trisodium salt		Azetidine-2-carboxylic acid
f			Empty		T2800			T0022	T8918	T1681	T5S0273			T20089		TJS1183		T2O2741	T4819		Empty	Empty
					L-Theanine			Taurine	Feruloylputrescine	Aminophylline	Hypaphorine			ATP		Cyclen		Thiamine monochloride	Pipecolic acid
g			Empty		Empty			Empty	Empty	Empty	Empty			Empty		Empty		Empty	Empty		Empty	Empty
h			Empty		Empty			Empty	Empty	Empty	Empty			Empty		Empty		Empty	Empty		Empty	Empty

## Sheet: Compound List
Index	Plate	Row	Col	Volume（microliter）	Concentration（mM）	Solvent	ID	Name	Synonym	CAS	SMILES	Formula	MolWt	Pathways	Target	Receptor	Bioactivity	Reference	来源
1	PHD191180	a	2	10	10	DMSO	T3123	Allicin		539-86-6	O=S(SCC=C)CC=C	C6H10OS2	162.27	Apoptosis;Immunology/Inflammation;MAPK;Microbiology/Virology;NF-κB;Proteases/Proteasome	Caspase;ROS;IL Receptor;ERK;p38 MAPK;TNF;IκB/IKK;Antifection		Allicin exerts antioxidant, bactericidal, anti-cancer, anti-inflammatory activities, it exerts an inhibitory immunomodulatory effect on intestinal epithelial cells. Allicin could significantly inhibit vascular smooth muscle cells' proliferation and migration induced by insulin, which may be related to the inhibition of the activation of ERK signal path. Allicin is beneficial in reducing blood cho…	Kourounakis PN, Rekka EA. Res Commun Chem Pathol Pharmacol. 1991 Nov;74(2):249-52.	葱
2	PHD191180	a	3	10	10	DMSO	T2801	Aristolochic acid A	Aristolochic Acid;Aristolochic Acid I;TR 1736	313-67-7	COc1cccc2c1cc([N+]([O-])=O)c1c(cc3OCOc3c21)C(O)=O	C17H11NO7	341.27	NF-κB	NF-κB	NF-κB	Aristolochic acid A (TR 1736) is a compound of mutagenic, carcinogenic, and nephrotoxic compounds commonly found in the Birthwort (Aristolochiaceae) family of plants.	Ma L, et al. J Ethnopharmacol. 2015 Aug 22;172:430-5.	马兜铃
3	PHD191180	a	4	10	10	DMSO	T0603	Phthalic acid mono-2-ethylhexyl ester	DEHP;Phthalic Acid Monooctyl Ester	4376-20-9	CCCCC(CC)COC(=O)c1ccccc1C(O)=O	C16H22O4	278.34	Metabolism	Cytochromes P450;Endogenous Metabolite	CYP17; Endogenous Metabolite	Phthalic acid mono-2-ethylhexyl ester (Phthalic Acid Monooctyl Ester) is a major bioactive metabolite of diethylhexyl phthalate (DEHP), which inhibits the 17,20 lyase activity of CYP17. The Cyp17a1 gene is specifically targeted by MEHP, explaining the MEHP-induced suppression of steroidogenesis observed.	Ellero-Simatos S, et al. J Proteome Res. 2011 Dec 2;10(12):5493-502.	桑椹; 灵芝
4	PHD191180	a	5	10	10	DMSO	T1662	5-Aminolevulinic acid hydrochloride	Hydrangin;5-ALA;5-Aminolevulinic acid HCl;ALA hydrochloride	5451-09-2	Cl.NCC(=O)CCC(O)=O	C5H10ClNO3	167.59	Apoptosis;Autophagy;Metabolism	Mitophagy;Apoptosis;Endogenous Metabolite;Autophagy	Apoptosis; Autophagy; Endogenous Metabolite; Mitophagy	5-Aminolevulinic acid hydrochloride (5-ALA) is an intermediate in heme biosynthesis and a universal precursor of tetrapyrroles.	Emanuelli T, et al. Neurochem Int,2001, 38(3), 213-218.;Jan CR, et al. Biochim Biophys Acta,1999, 1448(3), 533-542.;Onuki J, et al. Arch Biochem Biophys,2004, 432(2), 178-187.;Karmakar S, et al. Neurosci Lett,2007, 415(3), 242-247.;Cheng J, et al. Int J Nanomedicine,2013, 8, 669-676.	灵芝
5	PHD191180	a	6	10	10	DMSO	T3054	Daurisoline	(R,R)-Daurisoline	70553-76-3	COc1cc2CCN(C)[C@H](Cc3ccc(O)c(Oc4ccc(C[C@H]5N(C)CCc6cc(OC)c(OC)cc56)cc4)c3)c2cc1O	C37H42N2O6	610.74	Autophagy;Membrane transporter/Ion channel	Potassium Channel;Autophagy	Autophagy; Potassium Channel	Daurisoline ((R,R)-Daurisoline) is a hERG inhibitor. Daurisoline is also an autophagy blocker.	Liu QN, et al. Am J Chin Med. 2010;38(1):37-49.	防己
6	PHD191180	a	7	10	10	DMSO	T3151	Brassinolide	Brassin lactone	72962-43-7	CC(C)C(C)C(O)C(O)C(C)C1CCC2C3COC(=O)C4CC(O)C(O)CC4(C)C3CCC12C	C28H48O6	480.68	Apoptosis	Apoptosis	Apoptosis; plant growth modulator	Brassinolide (Brassin lactone) is a plant hormone isolated from rapeseed (Brassica napus) promoting stem elongation and cell division.	Wu YD, et al. Brassinolide, a plant sterol from pollen of Brassica napus L., induces apoptosis in human prostate cancer PC-3 cells. Pharmazie. 2007 May;62(5):392-5.;Xian LJ, et al. Reversing effect of brassinolide on multidrug resistance of-CCRF-VCR12000 cells and a preliminary investigation on its mechanisms. Yao Xue Xue Bao. 2005 Feb;40(2):117-21.	芸薹
7	PHD191180	a	8	10	10	DMSO	T2956	Cedryl acetate	Cedrol acetate;Cedranyl acetate	77-54-3	C[C@H]1[C@@]23[C@](C(C)(C)[C@@](C2)([C@@](OC(C)=O)(C)CC3)[H])(CC1)[H]	C17H28O2	264.4	Microbiology/Virology	Antifungal	antifungal	Cedryl acetate (Cedranyl acetate) , an acetylated from cedarwood oil, has been applied to chemistry for its properties as a chiral and cell signaling reagent with antifungal and immunotoxicity functions.	Sultan S, et al. Eur J Med Chem. 2013 Apr;62:764-70.	荜茇；荜茇；荜茇；蔓荆子；蔓荆子
8	PHD191180	a	9	10	10	DMSO	T1299	3-Pyridinemethanol	Nicotinyl alcohol;Roniacol	100-55-0	OCC1=CC=CN=C1	C6H7NO	109.13	Others	Others	Others	3-Pyridinemethanol (Roniacol) is an alcohol analog of NICOTINIC ACID which is a direct-acting peripheral vasodilator that causes flushing and may decrease blood pressure. It is used in vasospasm and threatened GANGRENE.	Dujovne CA, et al. Am J Med Sci. 1979 May-Jun;277(3):255-61.	藏红花
9	PHD191180	a	10	10	10	DMSO	T0014	Anethole	p-Propenylanisole;Anise camphor;Cis-p-Propenylanisole;cis-Anethol;cis-Anethole;Isoestragole	104-46-1	C(=CC)C1=CC=C(OC)C=C1	C10H12O	148.2	Others	Others	Others	Anethole (Anise camphor) is a type of aromatic compound that exists widely in nature, widely utilized as a seasoning substance.	Shimoni E, et al. J Biol Chem. 2002 Apr 5;277(14):11866-72.	茴香
10	PHD191180	a	11	10	10	DMSO	T0399	Methyl salicylate	Gaultheria oil;Methyl 2-hydroxybenzoate;2-Carbomethoxyphenol;Betula oil;Natural wintergreen oil;Wintergreen oil	119-36-8	COC(=O)C1=C(O)C=CC=C1	C8H8O3	152.15	Immunology/Inflammation;Membrane transporter/Ion channel;Neuroscience	TRP/TRPV Channel;COX	COX; TRPV1	Methyl salicylate (Gaultheria oil) is an organic ester naturally produced by many species of plants, particularly wintergreens. For acute joint and muscular pain, methyl salicylate is used as a rubefacient and analgesic in deep heating liniments.	Spiandore M, et al. Drug Test Anal. 2014 Jun;6 Suppl 1:67-73.	柳
11	PHD191180	b	2	10	10	DMSO	T0729	Benzyl benzoate	Ascabiol;Novoscabin;Scabitox;Benzoic acid benzyl ester	120-51-4	O=C(OCc1ccccc1)c1ccccc1	C14H12O2	212.24	Microbiology/Virology	Parasite	Parasite	Benzyl benzoate (Benzoic acid benzyl ester) is one of the older preparations used for the therapy of scabies. Scabies is a skin infection caused by the Sarcoptes scabiei. Its symptoms are red spots, severe itching (particularly at night), and may lead to a secondary infection. Benzyl benzoate is useful in the therapy of scabies because it is lethal to this mite. It is also used for the therapy of…	Charles AK, et al. J Appl Toxicol. 2009, 29(5):422-434.	乌药; 九里香; 乳香; 南沙参; 安息香; 桂枝; 玉竹; 瞿麦; 石菖蒲; 苏合香; 金银花
12	PHD191180	b	3	10	10	DMSO	T0762	Trans-Anethole	(E)​-Anethole;4-Propenylanisole	4180-23-8	COc1ccc(C=CC)cc1	C10H12O	148.2	Metabolism	Endogenous Metabolite	Endogenous Metabolite	Trans-Anethole ((E)-Anethole) , an organic compound, is widely served as a condiment substance. It is a derivative of phenylpropene, a type of aromatic compound that exists widely in essential oils.	Ryu J, et al. J Agric Food Chem. 2005 Jul 27;53(15):5954-8.	伸筋草; 八角茴香; 瞿麦; 蒺藜; 鸡血藤
13	PHD191180	b	4	10	10	DMSO	T2893	Muscone	3-Methylcyclopentadecanone;Methylexaltone	541-91-3	CC1CCCCCCCCCCCCC(=O)C1	C16H30O	238.41	Apoptosis;Immunology/Inflammation;Membrane transporter/Ion channel;Neuroscience;NF-κB;Proteases/Proteasome	NF-κB;MMP;P-gp;NOD-like Receptor (NLR);Interleukin;TNF	Interleukin; MMP-9; NF-κB; NOD-like Receptor (NLR); P-gp (P-glycoprotein); TNF Receptor	Muscone (3-Methylcyclopentadecanone) is an organic compound that is the primary contributor to the odor of musk.	Wang GY, Wang N, Liao HN. Cell Mol Neurobiol. 2015 Nov;35(8):1105-15.	麝香
14	PHD191180	b	5	10	10	DMSO	T1082	Benzyl isothiocyanate	Benzoylthiocarbimide;Isothiocyanic Acid Benzoyl Ester	622-78-6	S=C=NCc1ccccc1	C8H7NS	149.21	Apoptosis;Microbiology/Virology	Apoptosis;Antibiotic;Antibacterial	antibiotic; Apoptosis; Bacterial	Benzyl isothiocyanate (Benzoylthiocarbimide) (BITC) is an isothiocyanate originally found in cruciferous vegetables. It shows immunomodulatory, anti-parasitic, antibiotic, antioxidative, anti-atherosclerotic, anti-angiogenic, anti-metastatic, anticancer chemotherapeutic, and chemopreventive activities.	Sehrawat A, Singh SV. Mol Carcinog. 2015 Apr 7.	芥子; 葶苈子
15	PHD191180	b	6	10	10	DMSO	T1353	DL-Mevalonolactone	Mevalonolactone	674-26-0	CC1(O)CCOC(=O)C1	C6H10O3	130.14	Metabolism	Endogenous Metabolite	Endogenous Metabolite	DL-Mevalonolactone, a human endogenous metabolite, is the δ-lactone form of mevalonate, a precursor of the mevalonate pathway. It reduces mitochondrial membrane potential (∆Ψm), Ca2+ retention and NAD(P)H levels in the brain, and also induces mitochondrial swelling.DL-Mevalonolactone induces inflammation and oxidative stress, and reduces mitochondrial membrane potential.	Endo A, et al. J Lipid Res. 1992 Nov; 33(11):1569-82.	肉桂
16	PHD191180	b	7	10	10	DMSO	T2971	Phytic acid	Inositol hexaphosphate;inositol hexakisphosphate;inositol polyphosphate;myo-Inositol, hexakis(dihydrogen phosphate);Fytic Acid	83-86-3	O(P(=O)(O)O)[C@H]1[C@@H](OP(=O)(O)O)[C@@H](OP(=O)(O)O)[C@H](OP(=O)(O)O)[C@@H](OP(=O)(O)O)[C@@H]1OP(=O)(O)O	C6H18O24P6	660.04	Metabolism	Xanthine Oxidase;Endogenous Metabolite	Endogenous Metabolite; Xanthine Oxidase	Phytic acid (Fytic Acid) is a complexing agent for removal of traces of heavy metal ions. It acts also as a hypocalcemic agent.	Zhou JR, et al. Phytic acid in health and disease. Crit Rev Food Sci Nutr. 1995 Nov;35(6):495-508.;Lv Y , Zhang Z , Hou L , et al. Phytic acid attenuates inflammatory responses and the levels of NF-κB and p-ERK in MPTP-induced Parkinson’s disease model of mice[J]. Neuroscience Letters, 2015, 597:132-136.;Muraoka S, et al. Inhibition of xanthine oxidase by phytic acid and its antioxidative action.…	稻
17	PHD191180	b	8	10	10	DMSO	T1075	Vitamin K1	Phylloquinone;Phytomenadione;Phytonadione;Phyllohydroquinone	84-80-0	O=C1C=2C(C(=O)C(C)=C1C/C=C(/CCC[C@@H](CCC[C@@H](CCCC(C)C)C)C)\C)=CC=CC2	C31H46O2	450.7	Metabolism	Endogenous Metabolite	Endogenous Metabolite; GGCX; Osteocalcin	Vitamin K1 (Phylloquinone) a fat-soluble, naturally occurring vitamin with antihemorrhagic and prothrombogenic activity.	Hemmati AA, et al. Topical vitamin K1 promotes repair of full thickness wound in rat. Indian J Pharmacol. 2014 Jul-Aug;46(4):409-12.;Basset GJ, et al. Phylloquinone (Vitamin K1): Occurrence, Biosynthesis and Functions. Mini Rev Med Chem. 2016 Jun 22.;Ibarrola-Jurado N, et al. Dietary phylloquinone intake and risk of type 2 diabetes in elderly subjects at high risk of cardiovascular disease. Am J …	地榆; 绿豆
18	PHD191180	b	9	10	10	DMSO	T1301	Guaiacol	O-methylcatechol;2-hydroxyanisole;o-methoxyphenol;2-Methoxyphenol	90-05-1	COC1=C(O)C=CC=C1	C7H8O2	124.14	Immunology/Inflammation;Metabolism;Neuroscience;NF-κB	Endogenous Metabolite;NF-κB;COX	COX; Endogenous Metabolite; NF-κB	Guaiacol (2-Methoxyphenol) is a precursor to various flavorants, such as eugenol and vanillin. Its derivatives are used medicinally as an expectorant, antiseptic, and local anesthetic. It also can be used as an indicator in chemical reactions that produce oxygen. When oxygen binds to it, the complex turns yellowish brown and absorbs light maximally at about 470 nm.	Dorfner R, et al. J Agric Food Chem. 2003 Sep 10;51(19):5768-73.	愈疮木
19	PHD191180	b	10	10	10	DMSO	T0657	Veratryl alcohol	3,4-Dimethoxybenzyl alcohol	93-03-8	COC1=C(OC)C=C(CO)C=C1	C9H12O3	168.19	Others	Others	Others	3,4-Dimethoxybenzyl alcohol is a secondary metabolite of lignin-degrading fungi and is commonly used as a non-phenolic substrate to measure ligninolytic activity.Veratryl alcohol protects lignin peroxidase (LiP) from inactivation by H2O2 and prevents accumulation of LiP III compounds[3].	Tien M, et al. J Biol Chem. 1986 Feb 5;261(4):1687-93.	甜菜
20	PHD191180	b	11	10	10	DMSO	T1297	Eugenol	4-Allylguaiacol;Allylguaiacol;4-Allyl-2-methoxyphenol;Eugenic acid	97-53-0	O(C)C1=CC(CC=C)=CC=C1O	C10H12O2	164.2	Apoptosis;Immunology/Inflammation;Metabolism;Microbiology/Virology;NF-κB	Apoptosis;Ferroptosis;Reactive Oxygen Species;Parasite;Antibacterial	Antibacterial; Apoptosis; Bacterial; Ferroptosis; Parasite; Reactive Oxygen Species	Eugenol (Allylguaiacol) is a Standardized Chemical Allergen. The physiologic effect of eugenol is by means of Increased Histamine Release and Cell-mediated Immunity.	Nagababu E, et al. Free Radic Res. 1995, 23(6):617-27.;Al-Sharif I, et al. BMC Cancer. 2013, 13:600.;Nagababu E, et al. Methods Mol Biol. 2010, 610:165-80.	蒲桃
21	PHD191180	c	2	10	10	DMSO	T0449	Menadione	Vitamin K3	58-27-5	O=C1C=2C(C(=O)C=C1C)=CC=CC2	C11H8O2	172.18	Metabolism;Proteases/Proteasome	Thrombin;Endogenous Metabolite	Endogenous Metabolite; Thrombin; vitamin K	Menadione (Vitamin K3) is a synthetic naphthoquinone without the isoprenoid side chain and biological activity, but can be converted to active vitamin K2, menaquinone, after alkylation in vivo.	Gerasimenko JV, et al. J Cell Sci,2002, 115(Pt 3), 485-497.;Nutter LM, et al. Biochem Pharmacol,1991, 41(9), 1283-1292.;Czaja MJ, et al. Hepatology,2003, 37(6), 1405-1413.;Sata N, et al. Free Radic Biol Med,1997, 23(6), 844-850.;Laux I, et al. Clin Immunol,2001, 101(3), 335-344.	核桃
22	PHD191180	c	3	10	10	DMSO	T0443	Salicin	Salicoside;Salicine;D-(−)-Salicin	138-52-3	O([C@@H]1O[C@H](CO)[C@@H](O)[C@H](O)[C@H]1O)C2=C(CO)C=CC=C2	C13H18O7	286.28	Immunology/Inflammation;Neuroscience	COX	COX	Salicin (Salicine), a phenol β-glycoside produced from willow bark, shows anti-inflammatory functions.	Akao T, et al. Planta Med, 2002, 68(8), 714-718.;Maclagan T, et al. Br Med J, 1876, 1(803), 627.;Jun Yan He, et al. Columbia Research SCholars Journal, 2016.	柳
23	PHD191180	c	4	10	10	DMSO	T0433	Artesunate	WR-256283	88495-63-0	C[C@@H]1[C@]2([C@]34[C@](O[C@H]1OC(CCC(O)=O)=O)(O[C@](C)(OO3)CC[C@]4([C@H](C)CC2)[H])[H])[H]	C19H28O8	384.42	Apoptosis;JAK/STAT signaling;Microbiology/Virology;Stem Cells	Virus Protease;Ferroptosis;STAT;Parasite	Ferroptosis; Parasite; STAT; Virus Protease	Artesunate (WR-256283) is part of the artemisinin group of drugs that treat malaria. It is a semi-synthetic derivative of artemisinin that is water-soluble and may therefore be given by injection. It is on the World Health Organization's List of Essential Medicines.	Wang B, et al. Artesunate sensitizes ovarian cancer cells to cisplatin by downregulating RAD51. Cancer Biol Ther. 2015;16(10):1548-56.;Lian S, et al. Oncol Rep. 2016, 36(2):984-1990.;Luo J, et al.Radiat Oncol. 2014, 9:84.;Qiao SK, et al. Zhongguo Shi Yan Xue Ye Xue Za Zhi. 2016, 24(1):131-137.;Xu N, et al. Int J Med Sci. 2015, 12(6):524-529.;Bowden G D, Land K M, O'Connor R M, et al. High-through…	蒿
24	PHD191180	c	5	10	10	DMSO	T0465	Ellagic acid	Gallogen;Elagostasine	476-66-4	OC1=CC2=C3C(OC(=O)C4=CC(O)=C(O)C(OC2=O)=C34)=C1O	C14H6O8	302.19	Angiogenesis;Chromatin/Epigenetic;Cytoskeletal Signaling;DNA Damage/DNA Repair;GPCR/G Protein;Immunology/Inflammation;Metabolism;NF-κB;Stem Cells;Tyrosine Kinase/Adaptors	Hedgehog/Smoothened;Carbonic Anhydrase;Endogenous Metabolite;PKC;Topoisomerase;PKA;Casein Kinase;Reactive Oxygen Species;Syk	Carbonic anhydrase; Casein Kinase; CK2; Endogenous Metabolite; PKA; PKC; Reactive Oxygen Species; Smoothened; Syk; Topo I	Ellagic acid (Gallogen), a thickened tetracyclic natural product, is a potent CK2 inhibitor (IC50=40 nM; Ki=20 nM) with ATP-competitive properties. Ellagic acid is an antioxidant and also possesses antiproliferative activity.	Kim JY, et al. Determining the effect of ellagic acid on the proliferation and migration of pancreatic cancer cell lines. Transl Cancer Res. 2021 Jan;10(1):424-433.;Zhao L, et al. Protective Effects of Ellagic Acid Against Alcoholic Liver Disease in Mice. Front Nutr. 2021 Sep 14;8:744520.;Liu Q, et al. Ellagic acid promotes A549 cell apoptosis via regulating the phosphoinositide 3-kinase/protein …	石榴
25	PHD191180	c	6	10	10	DMSO	T0012	Cinchonine	(8R,9S)-Cinchonine;LA40221	118-10-5	[C@@H](O)([C@@]1([N@@]2C[C@H](C=C)[C@](C1)(CC2)[H])[H])C=3C4=C(N=CC3)C=CC=C4	C19H22N2O	294.39	Apoptosis;Membrane transporter/Ion channel;Microbiology/Virology;Neuroscience	Parasite;P-gp;Apoptosis	Apoptosis; P-gp (P-glycoprotein); Parasite	Cinchonine (LA40221), a local anesthetic of the amide type, now generally used for surface anesthesia. It is one of the most potent and toxic of the long-acting local narcotics and its parenteral use is restricted to spinal anesthesia.	Oka M, et al. Eur J Pharmacol. 2002 Oct 4;452(2):175-81.	金鸡纳
26	PHD191180	c	7	10	10	DMSO	T0005	Aspirin	Acetylsalicylate;Acetylsalicylic Acid;ASA	50-78-2	CC(=O)OC1=CC=CC=C1C(O)=O	C9H8O4	180.16	Autophagy;Immunology/Inflammation;Microbiology/Virology;Neuroscience	Autophagy;COX;Mitophagy;Virus Protease	Autophagy; COX; COX-1; COX-2; Mitophagy; Virus Protease	Aspirin (Acetylsalicylic Acid) is a COX inhibitor that inhibits COX1 and COX2 (IC50=5/210 μg/mL) with selective, irreversible, and oral activity. Aspirin is also a histone deacetylase inhibitor that up-regulates the cell cycle blocking protein, p21. Aspirin has a variety of activities. Aspirin has anti-inflammatory, antipyretic and analgesic, and antiplatelet aggregation activities.	De Luna-Bertos E, et al. Effect of aspirin on cell growth of human MG-63 osteosarcoma line. ScientificWorldJournal. 2012;2012:834246.;Jiang W, et al. Aspirin enhances the sensitivity of colon cancer cells to cisplatin by abrogating the binding of NF-κB to the COX-2 promoter. Aging (Albany NY). 2020 Jan 6;12(1):611-627.	粉葛
27	PHD191180	c	8	10	10	DMSO	T0004	Salicylamide	Salamide;2-Hydroxybenzamide	65-45-2	NC(=O)c1ccccc1O	C7H7NO2	137.14	Immunology/Inflammation;Neuroscience	COX	COX-1; COX-2	Salicylamide (2-Hydroxybenzamide) is an over-the-counter drug with analgesic and antipyretic properties, which has similar medicinal properties to aspirin. In the over-the-counter pain remedies, Salicylamide is used in combination with both aspirin and caffeine.	Manin AN, et al. J Phys Chem B. 2014 Jun 19;118(24):6803-14.	湖北海棠
28	PHD191180	c	9	10	10	DMSO	T0036	18β-Glycyrrhetinic acid	Enoxolone;Glycyrrhetin	471-53-4	[H][C@@]12C[C@](C)(CC[C@]1(C)CC[C@]1(C)C2=CC(=O)[C@]2([H])[C@@]3(C)CC[C@H](O)C(C)(C)C3CC[C@@]12C)C(O)=O	C30H46O4	470.68	Metabolism	Dehydrogenase;Endogenous Metabolite	Dehydrogenase; Endogenous Metabolite	18β-Glycyrrhetinic acid (Enoxolone) is the major bioactive component of Glycyrrhizae Radix and possesses anti-ulcerative, anti-inflammatory and antiproliferative properties.	Boldt J, et al. Expert Opin PharmacOthers. 2007, 8(13):2135-47.	甘草
29	PHD191180	c	10	10	10	DMSO	T0019	Betaine chloride	Betaine hydrochloride	590-46-5	[Cl-].C[N+](C)(C)CC(O)=O	C5H12ClNO2	153.61	Membrane transporter/Ion channel;Metabolism	Endogenous Metabolite;Chloride channel	Circadian clock protein KaiB; Endogenous Metabolite; Glycine betaine-binding periplasmic protein	Betaine chloride (Betaine hydrochloride) is an acidic form of betaine, a vitamin-like substance observed in grains and other foods; gains the amplification of DNA by decreasing the formation of secondary structure in GC-rich regions.	Lee I. Biochem Biophys Res Commun. 2015 Jan 9;456(2):621-5.	甜菜
30	PHD191180	c	11	10	10	DMSO	T0051	Urethane	Ethyl carbamate;Ethylurethane;Carbamic acid ethyl ester	51-79-6	CCOC(N)=O	C3H7NO2	89.09	Membrane transporter/Ion channel;Microbiology/Virology;Neuroscience	GABA Receptor;Parasite;AChR;GluR;Chloride channel;Antibacterial;NMDAR	AMPA; Bacterial; GABAR; Glycine receptor; NMDA receptor; Parasite; α4β2 nAChR	Urethane (Ethylurethane) was an antineoplastic agent .Now is used for other medicinal purposes.	Xia M, Liu L, Tian C, et al. Pharmacokinetics of sinomenine hydrochloride cubic liquid crystal injection based on microdialysis technology[J]. Journal of Drug Delivery Science and Technology. 2019 Aug 52:553-558;Hara K, et al. Anesth Analg. 2002, 94(2):313–318.;Maggi CA, et al. Experientia. 1986, 42(2):109-114.;Xia M, Tian C, Liu L, et al. Transdermal Administration of Ibuprofen-Loaded Gel: Prepa…	安息香
31	PHD191180	d	2	10	10	DMSO	T0064	Adenine	Vitamin B4;6-Aminopurine	73-24-5	Nc1ncnc2[nH]cnc12	C5H5N5	135.13	Cell Cycle/Checkpoint;DNA Damage/DNA Repair;Metabolism;Neuroscience	AChR;Endogenous Metabolite;DNA/RNA Synthesis	Adenine phosphoribosyltransferase; DNA/RNA Synthesis; Endogenous Metabolite	Adenine (6-Aminopurine), a purine derivative, is a nucleobase essential in biochemistry, participating in cellular respiration through ATP, NAD, and FAD, and in protein synthesis as a component of DNA and RNA.	Barrett C, et al. Assay Drug Dev Technol. 2006 Dec;4(6):661-9.	冬虫夏草; 半夏; 南瓜; 大青叶; 川芎; 川贝母; 当归; 泽泻; 淡竹叶; 灵芝; 牛膝; 王不留行; 瓜蒌; 生地黄; 白附子; 茯苓; 茵陈; 蒲黄; 金银花; 鸡骨草; 麦芽
32	PHD191180	d	3	10	10	DMSO	T0200	α-Lipoic Acid	Thioctic acid;DL-α-Lipoic acid;(±)-α-Lipoic acid	1077-28-7	OC(=O)CCCCC1CCSS1	C8H14O2S2	206.33	Apoptosis;Metabolism;Microbiology/Virology;NF-κB;Proteases/Proteasome	NF-κB;Endogenous Metabolite;Apoptosis;Mitochondrial Metabolism;HIV Protease	Apoptosis; Endogenous Metabolite; HIV; Mitochondrial Metabolism; NF-κB	α-Lipoic Acid (DL-α-Lipoic acid) an octanoic acid bridged with two sulfurs so that it is sometimes also called a pentanoic acid in some naming schemes. It is biosynthesized by cleavage of LINOLEIC ACID and is a coenzyme of oxoglutarate dehydrogenase (KETOGLUTARATE DEHYDROGENASE COMPLEX). It is used in DIETARY SUPPLEMENTS.	Ning-Ping Foo, et al. Toxicology Volume 282, Issues 1–2, 28 March 2011, Pages 39–46	菠菜
33	PHD191180	d	4	10	10	DMSO	T0228	Methyl-Hesperidin		11013-97-1	COc1ccc(cc1OC)[C@@H]1CC(=O)c2c(O)cc(OC3OC(COC4OC(C)C(O)C(O)C4O)C(O)C(O)C3O)cc2O1	C29H36O15	624.5871	Chromatin/Epigenetic;Cytoskeletal Signaling;PI3K/Akt/mTOR signaling	PKC;Akt	Akt; PKC	Methyl Hesperidin, a flavanone glycoside (flavonoid) (C28H34O15), is abundant in citrus fruits. Its aglycone form is called hesperetin.	Kurata Y, et al. Food Chem Toxicol, 1990, 28(9), 613-618.;Li J, et al. Spectrochim Acta A Mol Biomol Spectrosc, 2013, 102, 200-204.;Nizamutdinova IT, et al. Int Immunopharmacol, 2008, 8(5), 670-678.	柑桔
34	PHD191180	d	5	10	10	DMSO	T0268	Lobeline hydrochloride	α-Lobeline hydrochloride;L-Lobeline hydrochloride	134-63-4	Cl.CN1[C@H](C[C@H](O)c2ccccc2)CCC[C@@H]1CC(=O)c1ccccc1	C22H27NO2·HCl	373.92	Neuroscience	AChR	nAChR; Nicotinic Receptor	Lobeline hydrochloride (α-Lobeline hydrochloride) is a nicotinic receptor agonist, acting as an effective antagonist at both α4β2 and α3β2 neuronal nicotinic receptor subtypes.	Meyer AC, et al. J Neurochem. 2013 Oct;127(2):187-98.	马醉草
35	PHD191180	d	6	10	10	DMSO	T3670	Forsythiaside A	Forsythiaside;Forsythoside A	79916-77-1	CC1OC(OCC2OC(OCCc3ccc(O)c(O)c3)C(O)C(O)C2OC(=O)C=Cc2ccc(O)c(O)c2)C(O)C(O)C1O	C29H36O15	624.59	Others	Others	Others	Forsythiaside A (Forsythiaside) has antimicrobial, anticomplementary, anti-inflammatory and antiendotoxin activities. Forsythiaside A inhibits Infected cells was confirmed by infecting primary chicken embryo kidney cells.	Zhou W, et al. Fitoterapia. 2011 Dec;82(8):1222-30.;Li H, et al. Phytother Res. 2011 Mar;25(3):338-42.;Zhou W, et al. PLoS One. 2013 May 13;8(5):e63348.	连翘
36	PHD191180	d	7	10	10	DMSO	T0295	Digitoxin	Digitoxoside;Unidigin;Digitoxinum	71-63-6	C[C@H]1O[C@H](C[C@H](O)[C@@H]1O)O[C@H]1[C@@H](O)C[C@H](O[C@H]2[C@@H](O)C[C@H](O[C@H]3CC[C@@]4(C)[C@H](CC[C@@H]5[C@@H]4CC[C@]4(C)[C@H](CC[C@]54O)C4=CC(=O)OC4)C3)O[C@@H]2C)O[C@@H]1C	C41H64O13	764.94	Membrane transporter/Ion channel	ATPase	Na+/K+ ATPase; Na+/K+-ATPase; organic anion transporter	Digitoxin (Digitoxinum) is an effective Na+/K+-ATPase inhibitor (EC50 value: 0.78 μM).	Bossuyt X, et al. J Pharmacol Exp Ther. 1996 Mar;276(3):891-6.	毛地黄
37	PHD191180	d	8	10	10	DMSO	T0332	D-Sorbitol	Glucitol;Sorbitol;D-Glucitol	50-70-4	[C@H]([C@@H]([C@@H](CO)O)O)([C@H](CO)O)O	C6H14O6	182.17	Metabolism	Endogenous Metabolite	Endogenous Metabolite; Malate synthase G; Xylose isomerase	D-Sorbitol (Sorbitol) is a polyhydric alcohol with about half the sweetness of sucrose, occurring naturally and also produced synthetically from glucose. Formerly used as a diuretic, it may still be used as a laxative and in irrigating solutions for certain surgical procedures. It is also utilized in various manufacturing processes, as a pharmaceutical aid, and in several research applications.	Kim JH, et al. Appl Biochem Biotechnol. 2015 Mar 27.	云芝; 冬虫夏草; 千年健; 土贝母; 大蒜; 山楂叶; 扶芳藤; 猪苓; 玉米须; 荔枝核; 金莲花; 铁线透骨草; 马勃; 鬼箭羽; 鼠曲草
38	PHD191180	d	9	10	10	DMSO	T0473	Arbutin	β-Arbutin;p-Arbutin	497-76-7	O([C@@H]1O[C@H](CO)[C@@H](O)[C@H](O)[C@H]1O)C2=CC=C(O)C=C2	C12H16O7	272.25	Proteases/Proteasome	Tyrosinase	Tyrosinase	Arbutin (p-Arbutin)(β-Arbutin) is a glycosylated hydroquinone extracted from the bearberry plant in the genus Arctostaphylos and can inhibit tyrosinase and thus prevent the formation of melanin.	O'Donoghue, J L. Journal of Cosmetic Dermatology, 2006, 5(3): 196–203.	熊果
39	PHD191180	d	10	10	10	DMSO	T0478	Progesterone	Pregn-4-ene-3,20-dione	57-83-0	[H][C@@]12CC[C@H](C(C)=O)[C@@]1(C)CC[C@@]1([H])[C@@]2([H])CCC2=CC(=O)CC[C@]12C	C21H30O2	314.46	Endocrinology/Hormones;GPCR/G Protein;Metabolism;Neuroscience;Others	Endogenous Metabolite;Opioid Receptor;Progesterone Receptor;Estrogen/progestogen Receptor	Endogenous Metabolite; ER; Progesterone Receptor; κ-opioid receptor	Progesterone (Pregn-4-ene-3,20-dione) is the major progestational steroid that is secreted primarily by the CORPUS LUTEUM and the PLACENTA. Progesterone acts on the UTERUS, the MAMMARY GLANDS and the BRAIN. It is required in EMBRYO IMPLANTATION; PREGNANCY maintenance, and the development of mammary tissue for MILK production.	Wang D, Jin M, Zhou Y, et al. Loss of miR-29a Impairs Decidualisation of Endometrial Stromal Cells by Enhancing TET3 Binding to the Col1A1 Promoter[J]. Available at SSRN 3797277.;Roof RL, et al. Exp Neurol,1994, 129(1), 64-69.;Joshi PA, et al. Nature,2010, 465(7299), 803-807.;Carroll JC, et al. J Neurosci,2007, 27(48), 13357-13365.;Bitran D, et al. Pharmacol Biochem Behav,1993, 45(2), 423-428.;Zh…	川芎
40	PHD191180	d	11	10	10	DMSO	T0479	Cytisinicline	Baptitoxine;Cytisine;Baphitoxine;Sophorine	485-35-8	[H][C@@]12CNC[C@@]([H])(C1)c1cccc(=O)n1C2	C11H14N2O	190.24	Neuroscience	AChR	nAChR	Cytisinicline (Sophorine), an alkaloid, is found naturally in several plants.	Walker N, et al. N Engl J Med. 2014 Dec 18;371(25):2353-62.;Huang S, Zhang Y, Zhang Y, et al. Establishment of LC-MS/MS method for determination of aloperine in rat plasma and its application in preclinical pharmacokinetics[J]. Journal of Chromatography B. 2021, 1173: 122671.	紫雀花
41	PHD191180	e	2	10	10	DMSO	T0491	Ethylvanillin	Ethylprotal;Bourbonal;Rhodiarome;Ethyl vanillin	121-32-4	CCOC1=C(O)C=CC(C=O)=C1	C9H10O3	166.17	Others	Others	Others	Ethylvanillin (Rhodiarome) is a flavorant used in the production of chocolate. It is about three times as potent as vanillin.	Cocinero EJ, et al. Phys Chem Chem Phys. 2010 Oct 21;12(39):12486-93.	安息香
42	PHD191180	e	3	10	10	DMSO	T0501	Mequinol	4-Hydroxyanisole;Leucobasal;4-Methoxyphenol	150-76-5	COC1=CC=C(O)C=C1	C7H8O2	124.14	Others	Others	radical polymerization	Mequinol (Leucobasal) is a synthetic derivate of hydroquinone and depigmenting agent. Although the exact mechanism of the depigmenting effects of mequinol remains unclear, it may exert its effect by oxidation of tyrosinase to cytotoxic products in melanocytes.	Bessou S, et al. Arch Dermatol, 1997, 133(3), 331-336.;Draelos ZD, et al. Dermatol Ther, 2007, 20(5), 308-313.	火麻仁
43	PHD191180	e	4	10	10	DMSO	T2885	Esculin	Aesculin	531-75-9	OCC1OC(Oc2cc3ccc(=O)oc3cc2O)C(O)C(O)C1O	C15H16O9	340.28	Immunology/Inflammation;MAPK;Microbiology/Virology	p38 MAPK;Antiviral;Antibacterial	Antibacterial; Antiviral; p38 MAPK	Esculin (Aesculin) is a glucoside found in horse chestnuts.	Mokdad-Bzeouich I, et al. J Antibiot (Tokyo). 2015 Mar;68(3):148-52.	七叶树
44	PHD191180	e	5	10	10	DMSO	T2847	Indigo	Indigotin	482-89-3	O=C1C(NC=2C1=CC=CC2)=C3C(=O)C=4C(N3)=CC=CC4	C16H10N2O2	262.26	Others	Others	Others	Indigo (Indigotin) is extracted from Indigo blue.	Margetis K, et al. J Neurosurg. 2015 Jan;122(1):40-8.	马蓝
45	PHD191180	e	6	10	10	DMSO	T2952	Camphor	(±)-Camphor;Bornan-2-one;2-Camphanone;2-Bornanone;Formosa	76-22-2	CC1(C)C2CCC1(C)C(=O)C2	C10H16O	152.23	Membrane transporter/Ion channel;Microbiology/Virology	Influenza Virus;TRP/TRPV Channel	Influenza Virus; TRP; TRP Channel	Camphor (2-Camphanone) is a bicyclic monoterpene ketone found widely in plants, especially CINNAMOMUM CAMPHORA. It is used topically as a skin antipruritic and as an anti-infective agent.	Willetts A, Kelly DR. Microbiology. 2014 Aug;160(Pt 8):1783-94.	樟
46	PHD191180	e	7	10	10	DMSO	T2818	Methyl Vanillate		3943-74-6	COC(=O)c1ccc(O)c(OC)c1	C9H10O4	182.17	Cytoskeletal Signaling;Immunology/Inflammation;Metabolism;NF-κB;Stem Cells	Endogenous Metabolite;Wnt/beta-catenin;Reactive Oxygen Species	Endogenous Metabolite; Reactive Oxygen Species; Wnt	Methyl vanillate is Hovenia Dulcis Thunb extract and its ingredient methyl vanillate activate Wnt/β-catenin pathway and increase bone mass in growing or ovariectomized mice. Methyl vanillate is considered to be a slightly soluble (in water) acidic compound. Methyl vanillate can be synthesized from vanillic acid. Methyl vanillate has been identified in foods such as cow's milk and beer.	Cha PH, et al. PLoS One. 2014 Jan 22;9(1):e85546.	香果兰
47	PHD191180	e	8	10	10	DMSO	T2929	Ethyl Vanillate	Ethylprotal;Bourbonal	617-05-0	C(OCC)(=O)C1=CC(OC)=C(O)C=C1	C10H12O4	196.2	Microbiology/Virology;Oxidation-Reduction	Antioxidant;Antifungal	antioxidant; Fungal	Ethyl Vanillate (Bourbonal) , a vanillin analog, is a flavoring agent that exhibits strong antioxidant activity.	Namazi MR Md, Shotorbani AK Md. Iran J Med Sci. 2015 Nov;40(6):478-84.	香茅
48	PHD191180	e	9	10	10	DMSO	T2860	Vanillyl Alcohol	4-Hydroxy-3-methoxybenzenemethanol;3-Methoxy-4-hydroxybenzyl alcohol;4-Hydroxy-3-methoxybenzyl alcohol;Vanillin alcohol;Vanillic alcohol	498-00-0	O(C)C1=CC(CO)=CC=C1O	C8H10O3	154.16	Apoptosis	Apoptosis	Apoptosis	Vanillyl Alcohol (3-Methoxy-4-hydroxybenzyl alcohol) possesses anti-angiogenic, anticonvulsive, anti-inflammatory, anti-oxidant, neuroprotective, and anti-nociceptive activities. Vanillyl alcohol can effectively inhibit the cytotoxicity and improved cell viability in 1-methyl-4-phenylpyridinium (MPP+)-induced MN9D dopaminergic cells, it also can attenuate the elevation of reactive oxygen species …	Lahtinen M, et al. Org Biomol Chem. 2013 Sep 7;11(33):5454-64.	天麻
49	PHD191180	e	10	10	10	DMSO	T2977	Vanillin acetate	Acetovanillin;Acetylvanillin;4-Formyl-2-methoxyphenyl acetate;4-Acetoxy-3-methoxybenzaldehyde	881-68-5	COC1=CC(C=O)=CC=C1OC(C)=O	C10H10O4	194.18	Others	Others	Others	Acetylvanillin is a derivative of Vanillin, the primary component found in vanilla bean extract.	Shakeel F, et al. Food Chem. 2015 Aug 1;180:244-8.	天麻; 川芎
50	PHD191180	e	11	10	10	DMSO	T0529	Dulcite	Galactitol;Dulcitol;Euonymit;NSC 1944;D-Galactitol;Melampyrit	608-66-2	[C@H]([C@H]([C@@H](CO)O)O)([C@H](CO)O)O	C6H14O6	182.17	Metabolism	Endogenous Metabolite	Endogenous Metabolite	Dulcite (D-Galactitol) is a sugar alcohol that is a metabolic breakdown product of galactose.	Jeon BS, et al. Enzyme Microb Technol. 2013 Aug 15;53(3):143-51.	卫矛
51	PHD191180	f	2	10	10	DMSO	T0530	Flavanone	2-Phenyl-4-chromanone;4-Flavanone;2,3-Dihydroflavone;2-Phenylchroman-4-one	487-26-3	O=C1CC(OC2=C1C=CC=C2)C1=CC=CC=C1	C15H12O2	224.25	Endocrinology/Hormones	Aromatase	Aromatase	Flavanone (2-Phenylchroman-4-one)s from citrus fruits have also been shown to exert beneficial effects on human vascular function. In particular, chronic interventions with orange juice, or the pure flavanone hesperidin, resulted in a decrease in blood pressure in overweight volunteers and acute improvements in microvascular reactivity.	Rendeiro C, et al. Flavanone-rich citrus beverages counteract the transient decline in postprandial endothelial function in humans: a randomised, controlled, double-masked, cross-over intervention study. Br J Nutr. 2016 Dec;116(12):11999-22010.;Kean RJ, et al. Am J Clin Nutr. 2015 Mar; 101(3):506-14.	红花; 莲子; 骨碎补
52	PHD191180	f	3	10	10	DMSO	T0539	Dihydrocaffeic acid		1078-61-1	OC(=O)CCc1ccc(O)c(O)c1	C9H10O4	182.17	MAPK;Metabolism;Oxidation-Reduction	Endogenous Metabolite;p38 MAPK;Antioxidant	Antioxidant; Endogenous Metabolite; p38 MAPK	Dihydrocaffeic acid is a metabolite of chlorogenic acid, a well-known antioxidant component with antioxidant, anti-Alzheimer's disease, neuroprotective, arousal and lipid-lowering effects.	Huang J, et al. Antioxidant effects of dihydrocaffeic acid in human EA.hy926 endothelial cells. J Nutr Biochem. 2004 Dec;15(12):722-9.;Aoki R, et al. J Neurosci. 2011 Nov 16; 31(46): 16603-10.;Poquet L, et al. Investigation of the metabolic fate of dihydrocaffeic acid. Biochem Pharmacol. 2008 Mar 1;75(5):1218-29.;Pérez-Alvarez V, et al. Structure-hepatoprotective activity relationship of 3,4-dihy…	杜仲
53	PHD191180	f	4	10	10	DMSO	T0562	Protocatechuic acid	3, 4-Dihydroxybenzoic acid;Protocatechuate;3,4-Dihydroxybenzoic acid	99-50-3	C(O)(=O)C1=CC(O)=C(O)C=C1	C7H6O4	154.12	Others	Others	free radical	Protocatechuic acid (3, 4-Dihydroxybenzoic acid) (3, 4-dihydroxybenzoic acid) is a natural phenolic compound found in many edible and medicinal plants. Recent studies indicate that it could be used as a protective agent against cardiovascular diseases and neoplasms. The mechanism of its action is mostly associated with antioxidant activity, including inhibition of generation as well as scavenging…	Jang S A, Hwang Y H, Kim T, et al. Anti-Osteoporotic and Anti-Adipogenic Effects of the Water Extract of Drynaria roosii Nakaike in Ovariectomized Mice Fed a High-Fat Diet[J]. Molecules. 2019, 24(17): 3051.;Dong Q, Li Y, Liu G, et al. High oxygen treatments enhance the contents of phenolic compound and ganoderic acid, antioxidant and DNA damage protective activities of Ganoderma lingzhi fruiting …	鼠尾草属
54	PHD191180	f	5	10	10	DMSO	T0568	3,4-Dimethoxyphenylacetic acid	Homoveratrumic acid;homoveratric acid	93-40-3	COC1=CC=C(CC(O)=O)C=C1OC	C10H12O4	196.2	Metabolism	Endogenous Metabolite	Endogenous Metabolite	3,4-Dimethoxyphenylacetic acid (Homoveratrumic acid) is the papaverine intermediate, used to synthesis cardiovascular drugs.	Dana M, et al. Molecules. 2011 May 5;16(5):3826-44.	藜芦
55	PHD191180	f	6	10	10	DMSO	T0570	3,5-Dihydroxybenzoic acid		99-10-5	OC(=O)C1=CC(O)=CC(O)=C1	C7H6O4	154.12	Metabolism	Endogenous Metabolite	Endogenous Metabolite	3,5-Dihydroxybenzoic acid is a metabolite of alkylresorcinols in human urine and plasma, a potential biomarker of food intake such as beer, nuts, peanuts, and legumes, and a selective hydroxycarboxylic acid 1 (HCA1) inhibitor.	Ross AB, et al. Alkylresorcinols in cereals and cereal products. J Agric Food Chem. 2003 Jul 2;51(14):4111-8.;Anderson JW, et al. Whole grains protect against atherosclerotic cardiovascular disease. Proc Nutr Soc. 2003 Feb;62(1):135-42.	小麦
56	PHD191180	f	7	10	10	DMSO	T2821	Ethyl ferulate	Ethyl 4'-hydroxy-3'-methoxycinnamate;Ethyl 3-(4-hydroxy-3-methoxyphenyl)acrylate;Ferulic acid ethyl ester	4046-02-0	C(=CC(OCC)=O)C1=CC(OC)=C(O)C=C1	C12H14O4	222.24	Immunology/Inflammation;Metabolism;NF-κB	Reactive Oxygen Species	Reactive Oxygen Species	Ethyl ferulate (Ethyl 4'-hydroxy-3'-methoxycinnamate) is the alkyl ester derivative of ferulic acid which is a naturally occurring plant product with anti-oxidative, anti-inflammatory, neuroprotective, and antiproliferative activities.	Nazaré AC, et al. Molecules. 2014 Jun 17;19(6):8124-39.	阿魏
57	PHD191180	f	8	10	10	DMSO	T2740	trans-Cinnamic acid	Cinnamylic acid;trans-3-Phenylacrylic acid;Cinnamic acid;Isocinnamic acid;Phenylacrylic acid;3-Phenylacrylic acid	140-10-3	C(=C/C(O)=O)\C1=CC=CC=C1	C9H8O2	148.16	Metabolism;Microbiology/Virology	Endogenous Metabolite;Antibacterial	Antibacterial; Bacterial; Endogenous Metabolite	trans-Cinnamic acid (Myricitrine) exerts anti-diabetic activity by improving glucose tolerance in vivo and by stimulating insulin secretion in vitro.	Hafizur RM, et al. Phytomedicine. 2015 Feb 15;22(2):297-300.	乌药; 地骨皮; 大皂角; 安息香; 山慈菇; 山楂叶; 川芎; 川贝母; 忍冬藤; 桂枝; 桂皮; 灵芝; 牵牛子; 王不留行; 白及; 白附子; 石菖蒲; 穿心莲; 绵萆薢; 缬草; 肉桂; 苏合香; 茵陈; 草苁蓉; 莲子; 菟丝子; 薄荷; 通草; 金银花; 马钱子; 骨碎补
58	PHD191180	f	9	10	10	DMSO	T2890	Hordenine		539-15-1	CN(C)CCC1=CC=C(O)C=C1	C10H15NO	165.23	Microbiology/Virology	Antibiotic;Antibacterial	antibiotic; Bacterial	Hordenine, an effective phenylethylamine alkaloid, has antibacterial activities.	Barwell CJ, et al. J Pharm Pharmacol, 1989, 41(6), 421-423.;Kim SC, et al. Food Chem, 2013, 141(1), 174-181.	大麦
59	PHD191180	f	10	10	10	DMSO	T2861	Tyrosol	4-Hydroxyphenylethanol;2-(4-Hydroxyphenyl)ethanol;4-Hydroxyphenethyl alcohol	501-94-0	C(CO)C1=CC=C(O)C=C1	C8H10O2	138.16	Metabolism;NF-κB;Oxidation-Reduction	NF-κB;Antioxidant;Endogenous Metabolite	Antioxidant; Endogenous Metabolite; NF-κB	Tyrosol (2-(4-Hydroxyphenyl)ethanol) is a phenolic antioxidant that is naturally present in several foods such as wines and green tea and is present most abundantly in olives.	Chandramohan R, Pari L, Rathinam A, Sheikh BA. Chem Biol Interact. 2015 Mar 5;229:44-54.	橄榄
60	PHD191180	f	11	10	10	DMSO	T2883	Syringic acid	3,5-dimethyl ether Gallic Acid;SYRA;3,5-dimethoxy-4-hydroxy Benzoic Acid;NSC 2129	530-57-4	O(C)C1=C(O)C(OC)=CC(C(O)=O)=C1	C9H10O5	198.17	Metabolism;Microbiology/Virology	Endogenous Metabolite;Antibacterial	Bacterial; Endogenous Metabolite	Syringic acid (3,5-dimethoxy-4-hydroxy Benzoic Acid) (SYRA) is a potential antioxidant used in traditional Chinese medicine and is an emerging nutraceutical. It has potential anti-angiogenic, anti-glycating, anti-hyperglycaemic, neuroprotective, and memory-enhancing properties.	Güven M, et al. Turk J Med Sci. 2015;45(1):233-40.	蒲桃
61	PHD191180	g	2	10	10	DMSO	T0581	Isomaltose	D-Isomaltose;6-O-α-D-Glucopyranosyl-D-glucose	499-40-1	OCC1O[C@H](OCC2OC(O)C(O)[C@@H](O)[C@@H]2O)C(O)[C@@H](O)[C@@H]1O	C12H22O11	342.3	Metabolism	Endogenous Metabolite	Endogenous Metabolite	Isomaltose (D-Isomaltose) is a reducing disaccharide, similar to maltose, but with an α-(1-6)-linkage instead of the α-(1-4)-linkage.	Park JY, et al. Biotechnol Lett. 2014 Aug;36(8):1693-9.	杜仲; 藏红花
62	PHD191180	g	3	10	10	DMSO	T0583	meso-Erythritol	Erythritol;Erythrit;Phycitol	149-32-6	[C@H]([C@H](CO)O)(CO)O	C4H10O4	122.12	Metabolism	Endogenous Metabolite	Endogenous Metabolite	meso-Erythritol (Phycitol) is a four-carbon sugar that is found in algae, fungi, and lichens. It is twice as sweet as sucrose and can be used as a coronary vasodilator.	Munro IC, et al. Food Chem Toxicol, 1998, 36(12), 1139-1174.	北沙参; 桂枝; 莳萝子; 蒲黄; 连翘
63	PHD191180	g	4	10	10	DMSO	T0589	Xylitol	Adonitol;Ribitol;Xylite;D-Xylitol;Adonite	87-99-0	C(C(CO)O)(C(CO)O)O	C5H12O5	152.15	Autophagy;Metabolism	Endogenous Metabolite;Autophagy	Autophagy; Endogenous Metabolite	Xylitol (Ribitol) is a five-carbon sugar alcohol derived from XYLOSE by reduction of the carbonyl group. It is as sweet as sucrose and used as a noncariogenic sweetener.	Han SJ, et al. Clin Diagn Lab Immunol. 2015, 12(11):1285-1291.;Yi EY, et al. Int J Oncol. 2013, 43(1):315-320.;Kuzuya T, et al. Endocrinology. 1969, 84(2):200-207.	报春花
64	PHD191180	g	5	10	10	DMSO	T2230	Paeoniflorin	Peoniflorin	23180-57-6	[H][C@@]12C[C@@]3(O[C@@H]4O[C@H](CO)[C@@H](O)[C@H](O)[C@H]4O)[C@]1(COC(=O)c1ccccc1)[C@@]1([H])O[C@]2(O)C[C@]3(C)O1	C23H28O11	480.46	Cytoskeletal Signaling;Immunology/Inflammation;Metabolism;Neuroscience	HSP;COX	COX; HSP	Paeoniflorin (Peoniflorin) is a herbal constituent extracted from the root of Paeonia albiflora Pall.	Cao BY, et al. J Ethnopharmacol, 2010. 131(1): p. 122-9.;Yan, D., et al., Paeoniflorin, a novel heat shock protein-inducing compound. Cell Stress Chaperones, 2004. 9(4): p. 378-89.;Takeuchi, T., et al., Effect of paeoniflorin, glycyrrhizin and glycyrrhetic acid on ovarian androgen production. Am J Chin Med, 1991. 19(1): p. 73-8.	芍药
65	PHD191180	g	6	10	10	DMSO	T0122	Bergenin	Cuscutin;Bengenin	477-90-7	[H][C@]12OC(=O)c3cc(O)c(OC)c(O)c3[C@]1([H])O[C@H](CO)[C@@H](O)[C@@H]2O	C14H16O9	328.27	Apoptosis;Autophagy;Immunology/Inflammation;Microbiology/Virology;NF-κB	NOD;Antifungal;NF-κB;IL Receptor;Virus Protease;Apoptosis;TNF;Antibacterial;Autophagy	Apoptosis; Autophagy; Bacterial; Fungal; IL-1β; IL-6; NF-κB; NOD; TNF-α; Virus Protease	Bergenin (Bengenin) is a polyphenol, which is an effective antinarcotic agent with antioxidant action.	Gao XJ, et al. Inflammation. 2015 Jun;38(3):1142-50.	岩白菜
66	PHD191180	g	7	10	10	DMSO	T1591L	Cytidine	Cytosine-1-β-D-ribofuranoside;Cytosine β-D-riboside	65-46-3	O[C@H]1[C@@H](O[C@H](CO)[C@H]1O)N2C(=O)N=C(N)C=C2	C9H13N3O5	243.22	Cell Cycle/Checkpoint;DNA Damage/DNA Repair;Metabolism	Endogenous Metabolite;Nucleoside Antimetabolite/Analog	Endogenous Metabolite; Nucleoside Analogue; Nucleoside Antimetabolite/Analog	Cytidine (Cytosine-1-β-D-ribofuranoside) is a pyrimidine nucleoside comprised of a cytosine bound to ribose via a beta-N1-glycosidic bond. Cytidine is a precursor for uridine. Both cytidine and uridine are utilized in RNA synthesis.	Jonas DA, et al. Ann Nutr Metab. 2001; 45(6):235-54.	大青叶; 川贝母; 延胡索; 板蓝根; 白附子; 茵陈
67	PHD191180	g	8	10	10	DMSO	T2215	Ferulic Acid	Coniferic acid;Fumalic Acid	1135-24-6	O=C(C=CC1=CC=C(C(OC)=C1)O)O	C10H10O4	194.18	Angiogenesis;Metabolism;Tyrosine Kinase/Adaptors	FGFR;Endogenous Metabolite	Endogenous Metabolite; FGFR; FGFR1	Ferulic Acid (Coniferic acid) is a highly abundant phenolic phytochemical and a type of organic compound found in the Ferula assafoetida L. or Ligusticum chuanxiong.It can be absorbed by the small intestine and excreted through the urine.	Yang GW, et al. Int J Mol Sci. 2015 Oct 12;16(10):24011-31.	阿魏
68	PHD191180	g	9	10	10	DMSO	T2908	Palmitic acid	Hexadecoic acid;hexadecanoic acid;Cetylic acid	57-10-3	C(CCCCCCCCCC)CCCCC(O)=O	C16H32O2	256.42	Cytoskeletal Signaling;Metabolism	Endogenous Metabolite;HSP	Endogenous Metabolite; HSP	Palmitic acid (Cetylic acid) is a natural product, a common saturated fatty acid found in animals, plants and microorganisms. Palmitic acid has antitumor activity.	Urso CJ, et al. Palmitic Acid Lipotoxicity in Microglia Cells Is Ameliorated by Unsaturated Fatty Acids. Int J Mol Sci. 2021 Aug 23;22(16):9093.;Nicholas DA, et al. Palmitic acid is a toll-like receptor 4 ligand that induces human dendritic cell secretion of IL-1β. PLoS One. 2017 May 2;12(5):e0176793.;Moon ML, et al. The saturated fatty acid, palmitic acid, induces anxiety-like behavior in mice. …	苍术
69	PHD191180	g	10	10	10	DMSO	T2719	Succinic acid	Asuccin;Amber acid;1,2-Ethanedicarboxylic acid;Wormwood acid;Butanedioic acid;1,4-Butandioic Acid	110-15-6	OC(=O)CCC(O)=O	C4H6O4	118.09	Metabolism	Endogenous Metabolite	Endogenous Metabolite	Succinic acid (1,2-Ethanedicarboxylic acid) is a water-soluble, colorless crystal with an acid taste that is used as a chemical intermediate, in medicine, the manufacture of lacquers, and to make perfume esters. It is also used in foods as a sequestrant, buffer, and a neutralizing agent.		天麻
70	PHD191180	g	11	10	10	DMSO	T2900	Paeonol	Peonol	552-41-0	COC1=CC(O)=C(C=C1)C(C)=O	C9H10O3	166.17	Autophagy;Metabolism;Neuroscience	MAO;Autophagy;Monoamine Oxidase	Autophagy; MAO-A; MAO-B; Monoamine Oxidase	Paeonol (Peonol) is an active extraction from Paeonia suffruticosa. Paeonol inhibits MAO-A and MAO-B with IC50 of 54.6 μM and 42.5 μM, respectively.	Chou TC, Br J Pharmacol, 2003, 139(6), 1146-1152.;Kim SH, et al. Int Immunopharmacol. 2004, 4(2), 279-287.;Kong LD, et al. J Ethnopharmacol, 2004, 91(2-3), 351-355.	鼠尾草属
71	PHD191180	h	2	10	10	DMSO	T1238	Daidzein	Isoflavone	486-66-8	OC1=CC=C(C=C1)C1=COC2=C(C=CC(O)=C2)C1=O	C15H10O4	254.24	DNA Damage/DNA Repair;Metabolism	PPAR;Endogenous Metabolite	Endogenous Metabolite; PPAR	Daidzein (Isoflavone) is an isoflavone extract from soy, which is an inactive analog of the tyrosine kinase inhibitor genistein. It has antioxidant and phytoestrogenic properties.	Sakamoto Y1, et al. The Dietary Isoflavone Daidzein Reduces Expression of Pro-Inflammatory Genes through PPARα/γ and JNK Pathways in Adipocyte and Macrophage Co-Cultures. PLoS One. 2016 Feb 22;11(2):e0149676.;Hämäläinen M, et al. Mediators Inflamm. 2007;22007:45673.;Jia TL, et al. Biochem Pharmacol,2003, 65(5), 709-715.;Kim E, et al. Daidzein Augments Cholesterol Homeostasis via ApoE to Promote F…	大豆
72	PHD191180	h	3	10	10	DMSO	T0595	Naringin	Naringoside	10236-47-2	O=C1C=2C(O[C@@H](C1)C3=CC=C(O)C=C3)=CC(O[C@H]4[C@H](O[C@H]5[C@H](O)[C@H](O)[C@@H](O)[C@H](C)O5)[C@@H](O)[C@H](O)[C@@H](CO)O4)=CC2O	C27H32O14	580.53	Autophagy;Metabolism	Autophagy;Endogenous Metabolite;Mitophagy;Cytochromes P450	Autophagy; CYP450; Cytochrome P450; Endogenous Metabolite; Mitophagy	Naringin (Naringoside), a flavanone glycoside, exerts various of pharmacological effects such as blood lipid lowering, antioxidant activity, anticancer activity, and inhibition of cytochrome P450 enzymes.	Kandhare AD, et al. Fitoterapia, 2012, 83(4), 650-659.;Schindler R, et al. J Nutr, 2006, 136(6), 1477-1482.;Ueng YF, et al. Life Sci, 1999, 65(24), 2591-2602.;Jang S A, Hwang Y H, Kim T, et al. Anti-Osteoporotic and Anti-Adipogenic Effects of the Water Extract of Drynaria roosii Nakaike in Ovariectomized Mice Fed a High-Fat Diet[J]. Molecules. 2019, 24(17): 3051.	柑桔
73	PHD191180	h	4	10	10	DMSO	T0966	Sennoside A	NSC 112929	81-27-6	OC[C@H]1O[C@@H](Oc2cccc3[C@@H]([C@@H]4c5cccc(O[C@@H]6O[C@H](CO)[C@@H](O)[C@H](O)[C@H]6O)c5C(=O)c5c(O)cc(cc45)C(O)=O)c4cc(cc(O)c4C(=O)c23)C(O)=O)[C@H](O)[C@@H](O)[C@@H]1O	C42H38O20	862.74	Metabolism;Microbiology/Virology;Neuroscience;Proteases/Proteasome	MAO;HIV Protease	HIV; MAO	Sennoside A (NSC-112929), a kind of irritant laxative isolated from rhei rhizome, causes purgative actions in the intestine.	Hiraoka A, et al. Chem Pharm Bull, 1989, 37(10), 2744-2746.;Kobayashi M, et al. Basic Clin Pharmacol Toxicol, 2007, 101(2), 121-126.;Mengs U, et al. Pharmacology, 1988, 36(Suppl. 1), 180-187.	茄
74	PHD191180	h	5	10	10	DMSO	T2142	Yohimbine hydrochloride	Antagonil;Yohimbine HCl	65-19-0	COC(=O)[C@H]1[C@H](CC[C@@H]2[C@@H]1C[C@H]3C4=C(CCN3C2)C5=CC=CC=C5N4)O.Cl	C21H27ClN2O3	390.9	GPCR/G Protein;Neuroscience	Adrenergic Receptor	Adrenergic Receptor; α2 adrenergic receptor	Yohimbine hydrochloride (Antagonil) is a plant alkaloid with alpha-2-adrenergic blocking activity. Yohimbine has been used as a mydriatic and in the treatment of ERECTILE DYSFUNCTION.	Ernst E, et al. J Urol, 1998, 159(2), 433-436.;Banihashemi L, et al. J Neurosci, 2006, 26(44), 11442-11453.;Wink M, et al. J Chem Ecol, 1998, 24(11), 1881-1937	怀春檀
75	PHD191180	h	6	10	10	DMSO	T1004	6-Benzylaminopurine	6-BAP;N6-Benzyladenine;BA;Benzyladenine	1214-39-7	C(NC1=C2NC=NC2=NC=N1)C1=CC=CC=C1	C12H11N5	225.25	Others	Others	plants respiratory kinase	6-Benzylaminopurine (6-BAP), benzyl adenine or BAP is a first-generation synthetic cytokinin that elicits plant growth and development responses, setting blossoms and stimulating fruit richness by stimulating cell division. It is an inhibitor of respiratory kinase in plants, and increases post-harvest life of green vegetables.	Plant Growth Hormones, 6-Benzylaminopurine (6-BA).	广藿香
76	PHD191180	h	7	10	10	DMSO	T1009	Estrone	Aquacrine;Oestrone;Fluoroethyl	53-16-7	C[C@]12CC[C@H]3[C@@H](CCC4=C3C=CC(O)=C4)[C@@H]1CCC2=O	C18H22O2	270.37	Endocrinology/Hormones;Metabolism	Estrogen Receptor/ERR;Estrogen/progestogen Receptor;Endogenous Metabolite	Endogenous Metabolite; ER; Estrogen Receptor/ERR	Estrone (Aquacrine) is an aromatized C18 steroid with a 3-hydroxyl group and a 17-ketone, a major mammalian estrogen. It is converted from ANDROSTENEDIONE directly, or from TESTOSTERONE via ESTRADIOL. In humans, it is produced primarily by the cyclic ovaries, PLACENTA, and the ADIPOSE TISSUE of men and postmenopausal women.	Margeat E, et al. J Mol Biol. 2003 Feb 7;326(1):77-92.	苦杏仁
77	PHD191180	h	8	10	10	DMSO	T1035	Hesperidin	Hesperetin 7-rutinoside;Cirantin	520-26-3	O=C1C=2C(O[C@@H](C1)C3=CC(O)=C(OC)C=C3)=CC(O[C@@H]4O[C@H](CO[C@H]5[C@H](O)[C@H](O)[C@@H](O)[C@H](C)O5)[C@@H](O)[C@H](O)[C@H]4O)=CC2O	C28H34O15	610.56	Apoptosis;Autophagy;Immunology/Inflammation;Metabolism;NF-κB	Reactive Oxygen Species;Apoptosis;Endogenous Metabolite;Autophagy	Apoptosis; Autophagy; Endogenous Metabolite; Reactive Oxygen Species	Hesperidin (Cirantin) is a flavanone glycoside found in citrus fruits with antioxidant, anti-inflammatory, anti-carcinogenic, and antihypertensive and lipid-lowering activity.	Hosseinimehr SJ, et al. Hesperidin inhibits cyclophosphamide-induced tumor growth delay in mice. Integr Cancer Ther. 2012 Sep;11(3):251-6.;Lee KA, et al. Hesperidin Induces Apoptosis by Inhibiting Sp1 and Its Regulatory Protein in MSTO-211H Cells. Biomol Ther (Seoul). 2012 May;20(3):273-9.;Wang Y, et al. Hesperidin inhibits HeLa cell proliferation through apoptosis mediated by endoplasmic reticul…	柑桔
78	PHD191180	h	9	10	10	DMSO	T1040	Vitamin B12	Cyanocobalamin	68-19-9	[Co++]C#N.[H][C@]12N=C(\C(C)=C3/N=C(/C=C4\N=C(\C(\C)=C5/[N-][C@]1(C)[C@@](C)(CC(N)=O)[C@@H]5CCC(N)=O)[C@@](C)(CC(N)=O)[C@@H]4CCC(N)=O)C(C)(C)[C@@H]3CCC(N)=O)[C@](C)(CCC(=O)NC[C@@H](C)OP([O-])(=O)O[C@@H]1[C@@H](CO)O[C@@H]([C@@H]1O)n1cnc3cc(C)c(C)cc13)[C@H]2CC(N)=O	C63H88CoN14O14P	1355.37	Metabolism	Endogenous Metabolite	Endogenous Metabolite; VB12	Cyanocobalamin is a cobalt-containing coordination compound generated by intestinal microbes and a natural water-soluble vitamin of the B-complex family that must combine with Intrinsic Factor for absorption by the intestine. Cyanocobalamin is necessary for hematopoiesis, neural metabolism, DNA, and RNA production, and carbohydrate, fat, and protein metabolism. B12 improves iron functions in the …	Ghazanfari S, et al. Drug Res (Stuttg). 2014 Mar;64(3):113-7.	人参; 冬虫夏草
79	PHD191180	h	10	10	10	DMSO	T1048	Estradiol	E2;17β-Estradiol;17β-Oestradiol;β-Estradiol	50-28-2	CC12CCC3C(CCc4cc(O)ccc34)C1CCC2O	C18H24O2	272.38	Endocrinology/Hormones;Metabolism	Estrogen/progestogen Receptor;Estrogen Receptor/ERR;Endogenous Metabolite	Endogenous Metabolite; ER; Estrogen Receptor/ERR	Estradiol (E2) is a naturally occurring steroidal sex hormone that is essential for female fertility and maintenance of secondary sexual characteristics. Estradiol upregulates IL-6 expression through estrogen receptor beta (ERβ).	Zhao Z, et al. 17β-Estradiol treatment inhibits breast cell proliferation, migration and invasion by decreasing MALAT-1 RNA level. Biochem Biophys Res Commun. 2014 Mar 7;445(2):388-93.;Qiao L, Wang H, He J, et al. Truncated affinity-improved aptamers for 17β-estradiol determination by AuNPs-based colorimetric aptasensor[J]. Food Chemistry. 2020: 128181.;Zhang S, Sun C, Zhao S, et al. Exposure to …	牛膝; 骨碎补
80	PHD191180	h	11	10	10	DMSO	T1062	Capsaicin	(E)-Capsaicin;Qutenza;Zostrix;8-Methyl-N-vanillyl-trans-6-nonenamide	404-86-4	C(NC(CCCC/C=C/C(C)C)=O)C1=CC(OC)=C(O)C=C1	C18H27NO3	305.41	Apoptosis;Autophagy;Membrane transporter/Ion channel	Apoptosis;TRP/TRPV Channel;Autophagy	Apoptosis; Autophagy; hTRPV1( in HEK293 cell); TRP Channel	Capsaicin ((E)-Capsaicin) is a natural product extracted from Capsicum annuum, and is a TRPV1 agonist (EC50=0.29 μM). Capsaicin has antitumor, anti-inflammatory, antioxidant and neuroprotective activities.	Wang J, et al. Anti-inflammatory and retinal protective effects of capsaicin on ischaemia-induced injuries through the release of endogenous somatostatin. Clin Exp Pharmacol Physiol. 2017 Jul;44(7):803-814.;Le TD, et al. Capsaicin-induced apoptosis of FaDu human pharyngeal squamous carcinoma cells. Yonsei Med J. 2012 Jul 1;53(4):834-4doi: 10.3349/ymj.2012.53.4.834. Erratum in: Yonsei Med J. 2012 …	辣椒
81	PHD191181	a	2	10	10	DMSO	T1083	Theophylline	Theo-24;1,3-Dimethylxanthine	58-55-9	CN1C2=C(NC=N2)C(=O)N(C)C1=O	C7H8N4O2	180.16	Autophagy;Chromatin/Epigenetic;DNA Damage/DNA Repair;GPCR/G Protein;Metabolism;Neuroscience	Adenosine Receptor;HDAC;PDE;Endogenous Metabolite;Autophagy	Adenosine receptor; Autophagy; Endogenous Metabolite; HDAC2; PDE; phosphodiesterase	Theophylline (1,3-Dimethylxanthine) is a methyl xanthine derivative from tea with diuretic, smooth muscle relaxant, bronchial dilation, cardiac, and central nervous system stimulant activities. It inhibits the 3', 5'-cyclic nucleotide phosphodiesterase that degrades cyclic AMP, thus potentiating the actions of agents that act through adenylyl cyclases and cyclic AMP.	Philipp S, et al. Cardiovasc Res. 2006 May 1;70(2):308-14.	山茶
82	PHD191181	a	3	10	10	DMSO	T1116	Biotin	Vitamin B7;D-Biotin;Vitamin H	58-85-5	C(CCCC(O)=O)[C@H]1[C@@]2([C@@](NC(=O)N2)(CS1)[H])[H]	C10H16N2O3S	244.31	Metabolism	Vitamin	VB7	Biotin (Vitamin H) is a water-soluble B-vitamin and is necessary for cell growth, the production of fatty acids, and the metabolism of fats and amino acids.	Sghaier R, et al. Biotin attenuation of oxidative stress, mitochondrial dysfunction, lipid metabolism alteration and 7β-hydroxycholesterol-induced cell death in 158N murine oligodendrocytes. Free Radic Res. 2019 May;53(5):535-561.;Sears RM, et al. BioID as a Tool for Protein-Proximity Labeling in Living Cells. Methods Mol Biol. 2019;2012:299-313.;Shiozawa K, et al. Biotin Enhances Testosterone Pr…	人参
83	PHD191181	a	4	10	10	DMSO	T1121	Podofilox	Podophyllotoxin;(+)-Shikonin	518-28-5	O=C1[C@@]2([C@@H](C=3C([C@H](O)[C@]2(CO1)[H])=CC4=C(C3)OCO4)C5=CC(OC)=C(OC)C(OC)=C5)[H]	C22H22O8	414.41	Cytoskeletal Signaling;DNA Damage/DNA Repair	Microtubule Associated;Topoisomerase	microtubule; Microtubule/Tubulin; Topo II	Podofilox ((+)-Shikonin) is a lignan (LIGNANS) found in PODOPHYLLIN resin from the roots of PODOPHYLLUM plants. It is a potent spindle poison, toxic if taken internally, and has been used as a cathartic. It is very irritating to skin and mucous membranes, has keratolytic actions, has been used to treat warts and keratoses, and may have antineoplastic properties, as do some of its congeners and de…	Zhang YL, et al. J Nat Prod. 1992 Aug; 55(8):1100-11.	八角莲
84	PHD191181	a	5	10	10	DMSO	T1311	4-aminobenzoic acid	PABA;Vitamin H1;Vitamin Bx;para-Aminobenzoic acid	150-13-0	NC1=CC=C(C=C1)C(O)=O	C7H7NO2	137.14	Metabolism	Endogenous Metabolite	Endogenous Metabolite	4-aminobenzoic acid is an organic acid with UV-absorbing and antifibrotic properties. When exposed to light, 4-aminobenzoic acid absorbs UV light and releases excess energy through a photochemical reaction, which may cause DNA damage.4-aminobenzoic acid also increases oxygen uptake at the tissue level and may enhance monoamine oxidase (MAO) activity to promote serotonin degradation, which in exce…	Benali-Cherif R, et al. The structural properties of a noncentrosymmetric polymorph of 4-aminobenzoic acid. Acta Crystallogr C Struct Chem. 2014 Mar;70(Pt 3):323-5.;MedlinePlus. Para-aminobenzoic acid. Update Date 10/9/2015.	安息香; 板蓝根
85	PHD191181	a	6	10	10	DMSO	T1317	Cinchonidine	L-Cinchonidine;α-Quinidine	485-71-2	[C@H](O)([C@]1([N@@]2C[C@H](C=C)[C@](C1)(CC2)[H])[H])C=3C4=C(N=CC3)C=CC=C4	C19H22N2O	294.39	GPCR/G Protein;Microbiology/Virology;Neuroscience	5-HT Receptor;Parasite;Serotonin Transporter	Parasite; Serotonin Transporter; SERT	Cinchonidine (L-Cinchonidine) is an alkaloid extracted from Cinchona officinalis. It is a pseudo-enantiomer and stereoisomer of cinchonine.	Fukiya K, et al. Drug Metab Dispos. 2010 Feb; 38(2):302-7.	金鸡纳
86	PHD191181	a	7	10	10	DMSO	T1318	Ouabain octahydrate	Acocantherine;G-Strophanthin	11018-89-6	O.O.O.O.O.O.O.O.CC1OC(OC2CC(O)C3(CO)C4C(O)CC5(C)C(CCC5(O)C4CCC3(O)C2)C2=CC(=O)OC2)C(O)C(O)C1O	C29H44O12·8H2O	728.77	Autophagy;Membrane transporter/Ion channel	ATPase;Autophagy	Autophagy; Na+/K+ ATPase; Na+/K+-ATPase	Ouabain octahydrate (Acocantherine) is a cardiac glycoside that inhibits Na(+)/K(+) ATPase. Ouabain octahydrate regulates transcription of MDR (increase, Pgp) and MRP (increase MRP1 and decrease CFTR, cyctic fibrosis transport receptor or cAMP-activated Cl- channel) genes, also alters localization of MRP1.	Lima DB, et al. Ouabain-induced alterations in ABCB1 of mesenteric lymph nodes and thymocytes of rats and mice. Oncol Lett. 2016 Dec;12(6):5275-5280.;Meng L, et al. Ouabain induces apoptosis and autophagy in Burkitt's lymphoma Raji cells. Biomed Pharmacother. 2016 Dec;84:1841-1848.;Geng X, Wang F, Tian D, et al. Cardiac glycosides inhibit cancer through Na/K-ATPase-dependent cell death induction[…	首乌
87	PHD191181	a	8	10	10	DMSO	T1321	Nonivamide	Nonanoic acid vanillylamide;Pelargonic acid vanillylamide;Vanillyl-N-nonylamide;Pseudocapsaicin	2444-46-4	CCCCCCCCC(=O)NCC1=CC(OC)=C(O)C=C1	C17H27NO3	293.4	Membrane transporter/Ion channel	TRP/TRPV Channel	TRP Channel; TRPV1	Nonivamide (Nonanoic acid vanillylamide) is found in herbs and spices. Nonivamide is an alkaloid from Capsicum species Nonivamide is a flavoring ingredient. Nonivamide is an organic compound and a capsaicinoid. It is an amide of pelargonic acid and vanillylamine. It is present in chili peppers, but is commonly manufactured synthetically. It is more heat-stable than capsaicin.	Thomas KC, et al. Transient receptor potential vanilloid 1 agonists cause endoplasmic reticulum stress and cell death in human lung cells. J Pharmacol Exp Ther. 2007 Jun;321(3):830-8.;Rohm, B., Holik, A., Kretschy, N., Somoza, M., Ley, J., & Widder, S. et al. (2015). Nonivamide Enhances miRNA let-7d Expression and Decreases Adipogenesis PPARγ Expression in 3T3-L1 Cells. Journal Of Cellular Bioche…	辣椒
88	PHD191181	a	9	10	10	DMSO	T1323	Artemether	SM224;Dihydroartemisinin methyl ether;Dihydroqinghaosu methyl ether;CGP 56696	71963-77-4	C[C@@H]1[C@]2([C@]34[C@](O[C@@H]1OC)(O[C@](C)(OO3)CC[C@]4([C@H](C)CC2)[H])[H])[H]	C16H26O5	298.37	Microbiology/Virology	Parasite;Antibiotic	Antibiotic; Parasite	Artemether (CGP 56696) is an antimalarial agent used to treat acute uncomplicated malaria.	Ma Y, et al. Antimicrob Agents ChemOthers. 2014 Oct;58(10):5658-65.	蒿
89	PHD191181	a	10	10	10	DMSO	T1341	Nortropine	Nortropenol	538-09-0	O[C@@H]1C[C@@H]2CC[C@H](C1)N2	C7H13NO	127.18	Neuroscience	AChR	mAChR	Nortropine (Nortropenol) is used as muscarinic receptor antagonists.	BA Bartholomew et al. Appl. Environ. Microbiol. September 1996	连翘
90	PHD191181	a	11	10	10	DMSO	T1346	1-Phenyl-1,2-ethanediol		93-56-1	OCC(O)c1ccccc1	C8H10O2	138.16	Others	Others	Others	1-Phenyl-1, 2-ethanediol is O-benzyl oxime ether derivatives and used as pesticides.	Diana Poli et al. Chemical Research in Toxicology, 17(1), 104-109 (2004)	肉桂; 葶苈子
91	PHD191181	b	2	10	10	DMSO	T1354	N-Acetyl-5-hydroxytryptamine	Normelatonin;O-Demethylmelatonin;N-Acetylserotonin	1210-83-9	CC(=O)NCCc1c[nH]c2ccc(O)cc12	C12H14N2O2	218.25	Metabolism;Tyrosine Kinase/Adaptors	Endogenous Metabolite;Trk receptor	Endogenous Metabolite; Trk Receptor; TrkB	N-Acetyl-5-hydroxytryptamine (O-Demethylmelatonin) , also known as Normelatonin, is the immediate precursor of melatonin. It is produced from serotonin by the enzyme aralkylamine N-acetyltransferase and is converted to melatonin by acetylserotonin O-methyltransferase. It can potently activate TrkB receptor.	Chattoraj A, et al. Melatonin formation in mammals: in vivo perspectives. Rev Endocr Metab Disord. 2009 Dec;10(4):237-43.;Jang SW, et al. N-acetylserotonin activates TrkB receptor in a circadian rhythm. Proc Natl Acad Sci U S A. 2010 Feb 23;107(8):3876-81.	蟾酥
92	PHD191181	b	3	10	10	DMSO	T1362	Hypoxanthine	6-Hydroxypurine;Purin-6-ol;Sarcine;Sarkin	68-94-0	OC1=NC=NC2=C1N=CN2	C5H4N4O	136.11	Metabolism	Endogenous Metabolite	Endogenous Metabolite; Purine nucleoside phosphorylase	Hypoxanthine (Purin-6-ol), also known as purine-6-ol or Hyp. Hypoxanthine is a naturally occurring purine derivative and a reaction intermediate in the metabolism of adenosine and in the formation of nucleic acids by the nucleotide salvage pathway. Under normal circumstances hypoxanthine is readily converted to uric acid.hypoxanthine is first oxidized to xanthine, which is further oxidized to uri…	Saugstad OD, Pediatr Res, 1988, 23(2), 143-150.;Skolnick P, et al. Life Sci, 1978, 23(14), 1473-1480.	冬虫夏草; 大血藤; 大青叶; 板蓝根; 瓜蒌; 白附子; 蒲黄
93	PHD191181	b	4	10	10	DMSO	T2205	Acefylline	Theophylline-7-acetic acid;Carboxymethyltheophylline;acetyloxytheophylline;Theophyllineacetic acid	652-37-9	CN1C2=C(N(CC(O)=O)C=N2)C(=O)N(C)C1=O	C9H10N4O4	238.2	Apoptosis;Chromatin/Epigenetic;DNA Damage/DNA Repair;GPCR/G Protein;Metabolism;Neuroscience;Tyrosine Kinase/Adaptors	PAD;Adenosine Receptor;HDAC;PDE;PKA;TNF	A1; A2; A3; Adenosine Receptor; HDAC2; PDE4; phosphodiesterase; PKA; Protein Arginine Deiminase; TNF-α	Acefylline (Theophylline-7-acetic acid), a stimulant drug of the xanthine chemical class, acts as an adenosine receptor antagonist. It is combined with diphenhydramine in the pharmaceutical preparation Etanautine to help offset its stimulant effects	Voynikov Y, et al. Bioorg Med Chem Lett. 2014 Jul 15; 24(14):3043-5.	山茶
94	PHD191181	b	5	10	10	DMSO	T1270	Vincristine sulfate	Leurocristine;22-Oxovincaleukoblastine sulfate;Leurocristine sulfate	2068-78-2	OS(O)(=O)=O.CC[C@]1(O)C[C@H]2C[N@@](C1)CCc1c([nH]c3ccccc13)[C@@](C2)(C(=O)OC)c1cc2c(cc1OC)N(C=O)[C@@H]1[C@]22CCN3CC=C[C@](CC)([C@@H]23)[C@@H](OC(C)=O)[C@]1(O)C(=O)OC	C46H58N4O14S	923.04	Apoptosis;Cytoskeletal Signaling	Microtubule Associated;Apoptosis	Apoptosis; microtubule; Microtubule/Tubulin	Vincristine sulfate is an alkaloidal natural product that binds to microtubule proteins and inhibits the formation of microtubules, thereby inhibiting mitosis in tumor cells. Vincristine sulfate is used as a microtubule destabilizing agent in research studies for the treatment of hematologic neoplasms such as leukemias and lymphomas, as well as in studies related to sarcomas in children.	Donoso, J.A., et al, Action of the vinca alkaloids vincristine, vinblastine, and desacetyl vinblastine amide on axonal fibrillar organelles in vitro. Cancer Res, 1977. 37(5): p. 1401-7.;Baguley, B.C., et al, Inhibition of growth of colon 38 adenocarcinoma by vinblastine and colchicine: evidence for a vascular mechanism. Eur J Cancer, 1991. 27(4): p. 482-7.;Tu Y, et al. Vincristine induces cell cy…	长春花
95	PHD191181	b	6	10	10	DMSO	T1272	Cytarabine	Ara-C;Cytosine Arabinoside;Cytosine β-D-arabinofuranoside;Arabinocytidine	147-94-4	O[C@@H]1[C@@H](O[C@H](CO)[C@H]1O)N2C(=O)N=C(N)C=C2	C9H13N3O5	243.22	Apoptosis;Autophagy;Cell Cycle/Checkpoint;DNA Damage/DNA Repair;Metabolism;Microbiology/Virology	Endogenous Metabolite;DNA/RNA Synthesis;Nucleoside Antimetabolite/Analog;Apoptosis;HSV;Autophagy	Apoptosis; Autophagy; DNA synthesis; DNA/RNA Synthesis; Endogenous Metabolite; HSV; Nucleoside Antimetabolite/Analog	Cytarabine (Ara-C) is a nucleoside analog, an inhibitor of DNA synthesis (IC50=16 nM). Cytarabine inhibits DNA polymerase and induces cell cycle arrest, autophagy, and apoptosis. Cytarabine has antitumor activity.	Thieulent C, Hue E, Sutton G, et al. Identification of antiviral compounds against equid herpesvirus-1 using real-time cell assay screening: efficacy of decitabine and valganciclovir alone or in combination[J]. Antiviral Research. 2020: 104931;Tomic B, et al. Cytarabine-induced differentiation of AML cells depends on Chk1 activation and shares the mechanism with inhibitors of DHODH and pyrimidine…	灵芝
96	PHD191181	b	7	10	10	DMSO	T1273	Diacerein	Diacerhein;Fisiodar;Diacetylrhein	13739-02-1	CC(=O)OC1=CC(=CC2=C1C(=O)C1=C(OC(C)=O)C=CC=C1C2=O)C(O)=O	C19H12O8	368.29	Immunology/Inflammation	IL Receptor;Interleukin	IL-1β; Interleukin	Diacerein (Fisiodar) is a prodrug which is metabolized to rhein. It is currently approved in France for the treatment of osteoarthritis although the use of diacerein is restricted due to the side effects including sevre diarrhea [L780]. Diacerein is under investigation for the treatment of Insulin Resistance, Diabetes Mellitus (Type 2), and Diabetes-Related Complications.	Felisaz N, et al. Osteoarthritis Cartilage, 1999, 7(3), 255-264.;Yaron M, et al. Osteoarthritis Cartilage, 1999, 7(3), 272-280.;Tamura T, et al. Eur J Pharmacol, 2002, 448(1), 81-87.;Boileau C, et al. Arthritis Res Ther, 2008, 10(3), R71.;Hwa SY, et al. J Rheumatol, 2001, 28(4), 825-834.	大黄
97	PHD191181	b	8	10	10	DMSO	T2773	Vindoline		2182-14-1	CC[C@@]12C=CCN3CC[C@@]4([C@H]13)C(N(C)c1cc(OC)ccc41)[C@](O)([C@@H]2OC(C)=O)C(=O)OC	C25H32N2O6	456.53	Cytoskeletal Signaling	Microtubule Associated	Microtubule; Microtubule/Tubulin	Vindoline is an indole alkaloid that exhibits antimitotic activity by inhibiting microtubule assembly.	Liu J, et al. World J Microbiol Biotechnol. 2014 Jan;30(1):175-80.	长春花
98	PHD191181	b	9	10	10	DMSO	T2889	Isoferulic acid	Isoferulate;Hesperetic acid;3-Hydroxy-4-methoxycinnamic acid;Hesperetate	537-73-5	COC1=C(O)C=C(\C=C\C(O)=O)C=C1	C10H10O4	194.18	GPCR/G Protein;Microbiology/Virology;Neuroscience	Adrenergic Receptor;Influenza Virus	Adrenergic Receptor; Influenza Virus	Isoferulic acid (Hesperetate) exhibits hypoglycemic properties.	Meeprom A, et al. BMC Complement Altern Med. 2015 Oct 5;15(1):346.;Long Z, Feng G, Zhao N, et al. Isoferulic acid inhibits human leukemia cell growth through induction of G2/M‑phase arrest and inhibition of Akt/mTOR signaling[J]. Molecular Medicine Reports. 2020, 21(3): 1035-1042	阿魏
99	PHD191181	b	10	10	10	DMSO	T2937	4'-Demethylepipodophyllotoxin	DMEP;4'-DMEP;4-Demethylepipodophyllotoxin;4'-O-demethylepipodophyllotoxin	6559-91-7	O=C1[C@@]2([C@@H](C=3C([C@@H](O)[C@]2(CO1)[H])=CC4=C(C3)OCO4)C5=CC(OC)=C(O)C(OC)=C5)[H]	C21H20O8	400.38	Cytoskeletal Signaling	Microtubule Associated	microtubule; Microtubule/Tubulin	4'-Demethylepipodophyllotoxin (DMEP) is a potent inhibitor of microtubule assembly.	Xiao L, et al. Eur J Med Chem. 2014 Jun 10;80:267-77.	八角莲
100	PHD191181	b	11	10	10	DMSO	T2806	Lappaconitine	(+)-Lappaconitine	32854-75-4	CCN1C[C@@]2(CC[C@H](OC)[C@]34[C@@H]5C[C@H]6[C@H](OC)[C@]5(O)[C@](O)(C[C@@H]6OC)[C@@H](C[C@H]23)[C@@H]14)OC(=O)c1ccccc1NC(C)=O	C32H44N2O8	584.7	Membrane transporter/Ion channel;Neuroscience	P2X Receptor;Sodium Channel	P2X Receptor; Sodium Channel	Lappaconitine ((+)-Lappaconitine), isolated from Aconitum sinomontanum Nakai, was characterized as an analgesic.	Bryzgalov AO, et al. Cardiovasc Hematol Agents Med Chem. 2013 Sep;11(3):211-7.	乌头
101	PHD191181	c	2	10	10	DMSO	T2726	Sinomenine	Cucoline;Kukoline	115-53-7	COC1=C[C@@H]2[C@@H]3Cc4ccc(OC)c(O)c4[C@]2(CCN3C)CC1=O	C19H23NO4	329.39	Apoptosis;Autophagy;Endocrinology/Hormones;GPCR/G Protein;Neuroscience;NF-κB	Apoptosis;NF-κB;Opioid Receptor;Autophagy	Apoptosis; Autophagy; NF-κB; Opioid Receptor	Sinomenine (Kukoline) is a pure alkaloid isolated from the Sinomenium acutum, is utilized in the treatment of rheumatism and arthritis.	Yamasaki H, et al. Acta Med Okayama, 1976, 30(1), 1-20.;Liu L, et al. Int J Immunopharmacol, 1996, 18(10), 529-543.;Liu L, et al. Arzneimittelforschung, 1994, 44(11), 1223-1226.	青藤
102	PHD191181	c	3	10	10	DMSO	T2767	Neohesperidin Dihydrochalcone	NHDC;Neohesperidin DC;NCI-c60764	20702-77-6	O([C@H]1[C@H](O[C@H]2[C@H](O)[C@H](O)[C@@H](O)[C@H](C)O2)[C@@H](O)[C@H](O)[C@@H](CO)O1)C3=CC(O)=C(C(CCC4=CC(O)=C(OC)C=C4)=O)C(O)=C3	C28H36O15	612.58	Immunology/Inflammation;Metabolism;NF-κB	Reactive Oxygen Species	Reactive Oxygen Species	Neohesperidin Dihydrochalcone (Neohesperidin DC) is an artificial sweetener derived from citrus.	Waalkens-Berendsen DH, et al. Embryotoxicity and teratogenicity study with neohesperidin dihydrochalcone in rats. Regul Toxicol Pharmacol. 2004 Aug;40(1):74-9.;Winnig M, et al. BMC Struct Biol, 2007, 7, 66.;Shi Q, et al. Artificial sweetener neohesperidin dihydrochalcone showed antioxidative, anti-inflammatory and anti-apoptosis effects against paraquat-induced liver injury in mice. Int Immunopha…	柑桔
103	PHD191181	c	4	10	10	DMSO	T2761	Naringin dihydrochalcone	Naringin DC	18916-17-1	O([C@H]1[C@H](O[C@H]2[C@H](O)[C@H](O)[C@@H](O)[C@H](C)O2)[C@@H](O)[C@H](O)[C@@H](CO)O1)C3=CC(O)=C(C(CCC4=CC=C(O)C=C4)=O)C(O)=C3	C27H34O14	582.55	Metabolism;NF-κB	Cytochromes P450;NF-κB	CYP; NF-κB	Naringin dihydrochalcone (Naringin DC) is an inhibitor of CYP enzymes, used as an artificial sweetener.	Chen F, et al. Naringin Alleviates Diabetic Kidney Disease through Inhibiting Oxidative Stress and Inflammatory Reaction. PLoS One. 2015 Nov 30;10(11):e0143868.;Shin W, et al. J Med Chem, 1995, 38(21), 4325-4331.;Kulasekaran G, et al. Neuroprotective efficacy of naringin on 3-nitropropionic acid-induced mitochondrial dysfunction through the modulation of Nrf2 signaling pathway in PC12 cells. Mol …	柑桔
104	PHD191181	c	5	10	10	DMSO	T2739	Shikimic Acid	Shikimate	138-59-0	OC1CC(=CC(O)C1O)C(O)=O	C7H10O5	174.15	Metabolism	Endogenous Metabolite	Endogenous Metabolite	Shikimic Acid (Shikimate) is a tri-hydroxy cyclohexene carboxylic acid important in the biosynthesis of so many compounds that the shikimate pathway is named after it.	Brown SA, et al. Nature, 1955, 175(4459), 688-689.	茴芹
105	PHD191181	c	6	10	10	DMSO	T2958	D-(-)-Quinic acid	Quinic acid;Chinic acid;Kinic acid	77-95-2	OC1CC(O)(CC(O)C1O)C(O)=O	C7H12O6	192.17	Metabolism	Endogenous Metabolite	Endogenous Metabolite	D-(-)-Quinic acid (Kinic acid) is a cellular metal ion chelator, capable of promoting reactions with metal M(II,III) ions under pH-specific conditions. It may possess potent inhibition against alpha-mannosidase and alpha-fucosidase.	Hagl S , Deusser H , Soyalan B , et al. Colonic availability of polyphenols and D-(-)-quinic acid after apple smoothie consumption.[J]. Molecular Nutrition & Food Research, 2015, 55(3):368-377.;Chen Q, Sun D, Fang T, et al. In vitro allelopathic effects of compounds from Cerbera manghas L. on three Dinophyta species responsible for harmful common red tides. Science of The Total Environment. 2020:…	柑桔
106	PHD191181	c	7	10	10	DMSO	T2983	3,4,5-Trimethoxycinnamic acid	3-(3,4,5-Trimethoxyphenyl)acrylic Acid;O-Methylsinapic acid	90-50-6	O=C(O)C=CC1=CC(OC)=C(OC)C(OC)=C1	C12H14O5	238.24	Membrane transporter/Ion channel;Metabolism;Neuroscience	Endogenous Metabolite;GABA Receptor	Endogenous Metabolite; GABA Receptor; GABAR	3,4,5-Trimethoxycinnamic acid (O-Methylsinapic acid) (TMCA) is one of the constituents of Polygalae Radix and may exert anti-seizure activity by acting at the GABAA/BZ receptor complex.	Lee CI, et al. Arch Pharm Res. 2013 Oct;36(10):1244-51.	樟
107	PHD191181	c	8	10	10	DMSO	T2862	Desaminotyrosine	Phloretate;3-(4-Hydroxyphenyl)propanoic acid;Hydro-p-coumaric acid;3-(4-Hydroxyphenyl)propionic acid;Phloretic acid	501-97-3	OC(=O)CCC1=CC=C(O)C=C1	C9H10O3	166.17	Metabolism;Microbiology/Virology	Endogenous Metabolite;Influenza Virus	Endogenous Metabolite; Influenza Virus	Desaminotyrosine (3-(4-Hydroxyphenyl)propionic acid) is a microbially associated metabolite. Desaminotyrosine protects from influenza through augmentation of type I interferon signaling.	Chesson A, et al. Applied and environmental microbiology, 1982, 44 (3): 597–603.	乳香树
108	PHD191181	c	9	10	10	DMSO	T2764	(S)-10-Hydroxycamptothecin	10-Hydroxycamptothecin;10-HCPT	19685-09-7	O=C1N2C(C=3C(C2)=CC=4C(N3)=CC=C(O)C4)=CC5=C1COC(=O)[C@@]5(CC)O	C20H16N2O5	364.35	Apoptosis;DNA Damage/DNA Repair	Topoisomerase;Apoptosis	Apoptosis; Topo I; Topoisomerase	(S)-10-Hydroxycamptothecin (10-HCPT) is a DNA topoisomerase I inhibitor used as a clinical therapeutic agent against hepatoma.	Ling YH, et al. Cancer Biochem Biophys, 1990, 11(1), 23-30.;Vladu B, et al. Mol Pharmacol, 2000, 57(2), 243-251.;Ping YH, et al. Oncol Rep, 2006, 15(5), 1273-1279.;Xiao D, et al. Life Sci, 2001, 69(14), 1619-1628.	喜树
109	PHD191181	c	10	10	10	DMSO	T2859	Biochanin A	4-Methylgenistein;Olmelin	491-80-5	COC1=CC=C(C=C1)C1=COC2=C(C1=O)C(O)=CC(O)=C2	C16H12O5	284.26	Angiogenesis;Autophagy;JAK/STAT signaling;Metabolism;Neuroscience;Tyrosine Kinase/Adaptors	EGFR;FAAH;Autophagy	Autophagy; EGFR; FAAH; FAAH (human); FAAH (mouse); FAAH (rat)	Biochanin A (4-Methylgenistein) is an isoflavone derivative isolated from red clover Trifolium pratense with anticarcinogenic properties. Biochanin A is a naturally occurring fatty acid amide hydrolase (FAAH) inhibitor.	Akiyama T, et al. J Biol Chem, 1987, 262(12), 5592-5595.;Xiao Y, Gong Q, Wang W, et al. The combination of Biochanin A and SB590885 potentiates the inhibition of tumour progression in hepatocellular carcinoma[J]. Cancer cell international. 2020, 20(1): 1-11;Peterson G, et al. Prostate, 1993, 22(4), 335-345.;Thors L, et al. Br J Pharmacol, 2010, 160(3), 549-560.;Lee YS, et al. J Korean Med Sci, 19…	Others
110	PHD191181	c	11	10	10	DMSO	T2852	Citropten	Limettin;Citroptene;Limetin;5, 7-Dimethoxycoumarin;5,7-Dimethoxycoumarin	487-06-9	COc1cc(OC)c2ccc(=O)oc2c1	C11H10O4	206.19	Others	Others	Others	Citropten, a coumarin isolated from bergamot oil, has antiproliferative effects on human melanoma cell line A2058.	Zdybel M,et al. Acta Pol Pharm. 2014 Nov-Dec;71(6):1066-72.	柑桔
111	PHD191181	d	2	10	10	DMSO	T2752	2'-Deoxyadenosine monohydrate		16373-93-6	O.Nc1ncnc2c1ncn2[C@H]1C[C@H](O)[C@@H](CO)O1	C10H15N5O4	269.26	Metabolism	Endogenous Metabolite	Endogenous Metabolite	Deoxyadenosine, a deoxyribonucleoside, is a derivative of the nucleoside adenosine, differing from the latter by the replacement of a hydroxyl group (-OH) by hydrogen (-H) at the 2' position of its ribose sugar moiety.	Kore AR, et al. Nucleosides Nucleotides Nucleic Acids. 2015;34(1):33-9.	西洋参
112	PHD191181	d	3	10	10	DMSO	T2910	Flavonol	3-Hydroxyflavone;3-HF;Flavon-3-ol;3-Hydroxy-2-phenylchromone	577-85-5	OC1=C(OC2=C(C=CC=C2)C1=O)C1=CC=CC=C1	C15H10O3	238.24	Metabolism	Endogenous Metabolite	Endogenous Metabolite	Flavonol (3-Hydroxyflavone) is a member of the class of compounds known as flavonols. 3-hydroxyflavone can be found in a number of food items such as brassicas, pomegranate, red raspberry, and fenugreek. 3-hydroxyflavone is a chemical compound. It is the backbone of all flavonols, a type of flavonoid. It serves as a model molecule as it possesses an excited-state intramolecular proton transfer (E…	Lau AJ, Chang TK. Pharmacol Res. 2015 Oct;100:64-72.	地榆; 白果; 红花; 莲子
113	PHD191181	d	4	10	10	DMSO	T2936	Antiarol	3,4,5-trimethoxyphenol	642-71-7	O(C)C1=C(OC)C=C(O)C=C1OC	C9H12O4	184.19	Others	Others	Others	Antiarol (3,4,5-trimethoxyphenol) is a member of aromatic phenols and exhibits moderate DPPH free radical scavenging activity.	Parmar VS, et al. Acta Chem Scand. 1996 Jun;50(6):558-60.	紫珠
114	PHD191181	d	5	10	10	DMSO	T2904	Sclareolide	Norambreinolide	564-20-5	[H][C@]12CC(=O)O[C@]1(C)CC[C@@]1([H])C(C)(C)CCC[C@]21C	C16H26O2	250.38	Microbiology/Virology	Antibacterial	Bacterial	Sclareolide (Norambreinolide) is a sesquiterpene lactone natural product derived from various plant sources including Salvia yosgadensis, Salvia sclarea, and cigar tobacco. It is a close analog of Sclareol, a plant antifungal compound.	Jang S A, Hwang Y H, Kim T, et al. Anti-Osteoporotic and Anti-Adipogenic Effects of the Water Extract of Drynaria roosii Nakaike in Ovariectomized Mice Fed a High-Fat Diet[J]. Molecules. 2019, 24(17): 3051.;Jasinski M, et al. Plant Cell, 2001, 13(5), 1095-1107.;Chen Q, Tang K, Guo Y. Discovery of sclareol and sclareolide as filovirus entry inhibitors[J]. Journal of Asian Natural Products Research…	鼠尾草
115	PHD191181	d	6	10	10	DMSO	T2876	Flavone	2-Phenyl-4-benzopyron;2-Phenyl-4-chromone;2-Phenylchromone	525-82-6	O=C1C=C(OC2=CC=CC=C12)C1=CC=CC=C1	C15H10O2	222.24	Immunology/Inflammation;Metabolism	Endogenous Metabolite;NOS	Endogenous Metabolite; NOS	Flavone (2-Phenyl-4-chromone) have effects on CYP (P450) activity which are enzymes that metabolize most drugs in the body.	Zhu W, et al. Biochem Biophys Res Commun. 2015 Mar 13;458(3):590-5.	功劳木; 红花; 莲子
116	PHD191181	d	7	10	10	DMSO	T2788	Baccatin III	Baccatin Ⅲ	27548-93-2	CC(=O)OC1C2=C(C)C(O)CC(O)(C(OC(=O)c3ccccc3)C3C4(COC4CC(O)C3(C)C1=O)OC(C)=O)C2(C)C	C31H38O11	586.63	Others	Others	Others	Baccatin III (Baccatin Ⅲ) is a polycyclic diterpene which can be used for the semi-synthesis of paclitaxel and analogs. It has immunomodulatory and anticancer chemotherapeutic activities.	Han F, et al. J Sci Food Agric, 2014, 94: 2376–2383.;Nie Y, Zhang D, Qian F, et al. Baccatin III ameliorates bleomycin-induced pulmonary fibrosis via suppression of TGF-β1 production and TGF-β1-induced fibroblast differentiation[J]. International Immunopharmacology. 2019, 74: 105696.	红豆杉
117	PHD191181	d	8	10	10	DMSO	T1123	Camptothecin	CPT;(S)-(+)-Camptothecin;Campathecin;NSC-100880	7689-03-4	C(C)[C@]1(O)C2=C(C(=O)N3C(=C2)C=4C(C3)=CC=5C(N4)=CC=CC5)COC1=O	C20H16N2O4	348.35	Antibody-drug Conjugate/ADC Related;Apoptosis;Chromatin/Epigenetic;DNA Damage/DNA Repair;Microbiology/Virology	Antibiotic;Influenza Virus;Antifungal;Apoptosis;ADC Cytotoxin;Topoisomerase;MicroRNA	ADC Cytotoxin; Antibiotic; Apoptosis; Fungal; Influenza Virus; MicroRNA; Topo I; Topoisomerase	Camptothecin (CPT) belongs to the alkaloid group of natural products and is a specific DNA topoisomerase I (Topo I) inhibitor (IC50=679 nM) with specificity. Camptothecin has antitumor activity and induces apoptosis.	Lu JF, et al. Camptothecin effectively treats obesity in mice through GDF15 induction. PLoS Biol. 2022 Feb 24;20(2):e3001517.;Cheng F, et al. Oncogene, 2011, 30(33), 3599-3611.;Tesauro C, et al. Topoisomerase I activity and sensitivity to camptothecin in breast cancer-derived cells: a comparative study. BMC Cancer. 2019 Nov 29;19(1):1158.;Pusuluri A, et al. Role of synergy and immunostimulation i…	喜树
118	PHD191181	d	9	10	10	DMSO	T2970	Rotenone	Rotenon;Paraderil;Barbasco;Rotocide;Dactinol	83-79-4	O=C1C=2C(=C3C(O[C@@H](C(C)=C)C3)=CC2)O[C@]4([C@@]1(C=5C(OC4)=CC(OC)=C(OC)C5)[H])[H]	C23H22O6	394.42	Apoptosis;Autophagy;Metabolism	Mitochondrial Metabolism;Dehydrogenase;p53;Apoptosis;Autophagy	Apoptosis; Autophagy; Mitochondrial Metabolism; NAPDH; p53	Rotenone (Rotocide) is a natural product and a botanical insecticide. Rotenone is a mitochondrial electron transport complex I inhibitor that promotes the production of reactive oxygen species in mitochondria and induces apoptosis.	Inden M, et al. Parkinsonian rotenone mouse model: reevaluation of long-term administration of rotenone in C57BL/6 mice. Biol Pharm Bull. 2011;34(1):92-6.;Rocha SM, et al. Rotenone induces regionally distinct α-synuclein protein aggregation and activation of glia prior to loss of dopaminergic neurons in C57Bl/6 mice. Neurobiol Dis. 2022 Jun 1;167:105685.;Radad K, et al. Rotenone induces cell deat…	鱼藤
119	PHD191181	d	10	10	10	DMSO	T2724	Caryophyllene oxide		1139-30-6	C[C@@]12CC[C@@H]3[C@H](CC3(C)C)C(=C)CC[C@H]1O2	C15H24O	220.35	Metabolism	Endogenous Metabolite	Endogenous Metabolite	Caryophyllene oxide is isolated from Aegle marmelos, with anti-inflammatory activity.	Sain S, et al. Antiinflamm Antiallergy Agents Med Chem. 2014 Mar;13(1):45-55.	石竹
120	PHD191181	d	11	10	10	DMSO	T2877	Mucic Acid	Galactaric acid;Saccharolactic acid;Schleimsaure;D-Glucaric acid;Tetrahydroxyadipic acid	526-99-8	O[C@@H]([C@@H](O)[C@H](O)C(O)=O)[C@@H](O)C(O)=O	C6H10O8	210.14	Metabolism	Endogenous Metabolite	Endogenous Metabolite	Mucic Acid (Tetrahydroxyadipic acid) is an aldaric acid obtained by nitric acid oxidation of galactose or galactose-containing compounds.	Mehtiö T, et al. Carbohydr Res. 2015 Jan 30;402:102-10.	余甘子
121	PHD191181	e	2	10	10	DMSO	T2949	Alizarin	Mordant Red 11;Anthraquinonic	72-48-0	OC1=C(O)C2=C(C=C1)C(=O)C1=CC=CC=C1C2=O	C14H8O4	240.21	Metabolism	Cytochromes P450	CYP1A1; CYP1A2; CYP1B1	Alizarin (Mordant Red 11), a red dye derived from the roots of plants of the madder genus, inhibits P450 isoform CYP1A1( IC50 = 6.2 μM), CYP1A2 (IC50 =10.0 μM )and CYP1B1(IC50 = 2.7 μM).	Takahashi E, et al. Mutat Res, 2002, 508(1-2), 147-156.;Zhang J, et al. J Nutr Environ Med, 1997, 7(2), 79-89.	茜草
122	PHD191181	e	3	10	10	DMSO	T2819	Methyl p-coumarate	Methyl 4-hydroxycinnamate	3943-97-3	O=C(OC)C=CC1=CC=C(O)C=C1	C10H10O3	178.18	Microbiology/Virology	Antifungal	Fungal	"Methyl 4-hydroxycinnamate is an esterified derivative of p-coumaric acid isolated from the flowers of Trixis michuacana var. longifolia, exhibiting antibacterial and anti-melanogenesis properties."	Tan EM, et al. J Phys Chem B. 2013 May 2;117(17):4798-805.	川贝母; 忍冬藤; 杠板归; 牛膝; 生地黄; 百部; 粉葛; 肉桂
123	PHD191181	e	4	10	10	DMSO	T2840	Phloracetophenone	2,4,6-trihydroxyacetophenone;1-(2,4,6-Trihydroxyphenyl)ethanone	480-66-0	CC(=O)C1=C(O)C=C(O)C=C1O	C8H8O4	168.15	Metabolism;Microbiology/Virology	Cytochromes P450;Antibiotic;Antibacterial	Antibiotic; Bacterial; Cytochrome P450	Phloracetophenone (1-(2,4,6-Trihydroxyphenyl)ethanone) has antiobesity and hypolipidemic effects, may be partly mediated by delaying the intestinal absorption of dietary fat by inhibiting pancreatic lipase activity.	Lai YH, et al. Rapid Commun Mass Spectrom. 2014 Aug 15;28(15):1716-22.	合欢
124	PHD191181	e	5	10	10	DMSO	T2962	5α-Cholestan-3β-ol	Dihydrocholesterol;Zymostanol;5α-Cholestanol;5alpha-Cholestanol;NSC 18188;Beta-Cholestanol	80-97-7	CC(C)CCC[C@@H](C)[C@H]1CC[C@H]2[C@@H]3CC[C@H]4C[C@@H](O)CC[C@]4(C)[C@H]3CC[C@]12C	C27H48O	388.68	Metabolism	Endogenous Metabolite	Endogenous Metabolite	Dihydrocholesterol is a derivatized steroidal compound that inhibits cholesterol absorption.	Wang X, et al. Atherosclerosis. 2015 Sep;242(1):77-86.	山药
125	PHD191181	e	6	10	10	DMSO	T2857	2,5-Dihydroxybenzoic acid	5-Hydroxysalicylic acid;Gentisic acid;Phloretate;Carboxyhydroquinone;Hydroquinonecarboxylic acid;Gentianic acid	490-79-9	OC(=O)C1=C(O)C=CC(O)=C1	C7H6O4	154.12	Angiogenesis;Metabolism;Tyrosine Kinase/Adaptors	Endogenous Metabolite;FGFR	Endogenous Metabolite; FGFR	2,5-Dihydroxybenzoic acid (Gentisic acid) is an active metabolite of salicylic acid degradation with a broad spectrum of biological activity, such as anti-inflammatory, antirheumatic and antioxidant properties.	Wang L, et al. J Chromatogr B Analyt Technol Biomed Life Sci. 2013 Oct 15;937:91-6.	龙胆
126	PHD191181	e	7	10	10	DMSO	T2975	2,3-Dimethoxybenzaldehyde	5,6-Dimethoxybenzaldehyde;o-Veratraldehyde	86-51-1	COC1=C(OC)C(C=O)=CC=C1	C9H10O3	166.17	Microbiology/Virology	Antifungal	Antifungal; Fungal	2,3-Dimethoxybenzaldehyde (5,6-Dimethoxybenzaldehyde) is a benzoic acid analog, with high Antifungal activity (MIC=2.5 mM). 2,3-Dimethoxybenzaldehyde could be used for the synthesis of berberine.		藜芦
127	PHD191181	e	8	10	10	DMSO	T2969	Lawsone	Hennotannic acid;2-hydroxy-1,4-naphthoquinone	83-72-7	O=C1C=2C(C(=O)C=C1O)=CC=CC2	C10H6O3	174.15	Microbiology/Virology	Antifungal	Fungal	Lawsone (Hennotannic acid) (2-hydroxy-1,4-naphthoquinone), also known as hennotannic acid, is a red-orange dye present in the leaves of the henna plant (Lawsonia inermis) as well as in the flower of water hyacinth (Eichhornia crassipes).	Munt DJ, et al. AAPS PharmSciTech. 2015 Dec;16(6):1425-33.	散沫花
128	PHD191181	e	9	10	10	DMSO	T2797	Harmaline		304-21-2	CC=1C2=C(C=3C(N2)=CC(OC)=CC3)CCN1	C13H14N2O	214.26	Others	Others	Others	Harmaline is a fluorescent psychoactive indole alkaloid from the group of harmala alkaloids and beta-carbolines. It is the reduced hydrogenated form of harmine.	Zheng XY, et al. Archives of Pharmacological Research 32 (9): 1245–1251.	骆驼蓬
129	PHD191181	e	10	10	10	DMSO	T2914	D-Melibiose	Galalpha1-6Glcbeta;Melibiose	585-99-9	O(C[C@H]([C@H]([C@@H]([C@H](C=O)O)O)O)O)[C@H]1O[C@H](CO)[C@H](O)[C@H](O)[C@H]1O	C12H22O11	342.3	Metabolism	Endogenous Metabolite	Endogenous Metabolite	D-Melibiose (Galalpha1-6Glcbeta) is a reducing disaccharide formed by an alpha-1, 6 linkage between galactose and glucose (D-Gal-α(1→6)-D-Glc).	Hariharan P, Guan L. J Biol Chem. 2014 Nov 21;289(47):33012-9.	锦葵
130	PHD191181	e	11	10	10	DMSO	T2731	Usnic Acid	Usniacin	125-46-2	CC12C=3C(OC1=CC(=O)C(C(C)=O)C2=O)=C(C(C)=O)C(O)=C(C)C3O	C18H16O7	344.32	Autophagy;Microbiology/Virology	Antibacterial;Autophagy	Autophagy; Bacterial	Usnic Acid (Usniacin) is an antimicrobial, antitumor and enzyme inhibiting agent shown to uncouple oxidative phosphorylation in mouse-liver mitochondria. Usnic acid induces necrosis in certain cells.	Su ZQ, et al. Int Immunopharmacol. 2014 Oct;22(2):371-8.	石花; 陈皮; 鬼箭羽
131	PHD191181	f	2	10	10	DMSO	T2784	Ethyl Orsellinate	Orsellinic acid ethyl ester	2524-37-0	CCOC(=O)C1=C(O)C=C(O)C=C1C	C10H12O4	196.2	Microbiology/Virology	Antibacterial	Bacterial	Ethyl Orsellinate (Orsellinic acid ethyl ester) is a phenolic acid, extracted from lichens.	Qi H, Chen J, Shi Y. Zhongguo Zhong Yao Za Zhi. 2011 Aug;36(16):2233-5. Chinese.	松萝
132	PHD191181	f	3	10	10	DMSO	T2886	Aleuritic Acid	9,10,16-trihydroxy-palmitic acid;Aleuritolic acid	533-87-9	[C@H]([C@H](CCCCCCO)O)(CCCCCCCC(O)=O)O	C16H32O5	304.42	Others	Others	Others	Aleuritic Acid (9,10,16-trihydroxy-palmitic acid), or α-aleuritic acid, is a major ingredient in shellac, constituting about 35% of it. It is used as a starting material in the perfume industry for the preparation of musk aroma.	Nyasse B, et al. Nat Prod Res. 2006 Apr;20(4):391-7.	紫草茸
133	PHD191181	f	4	10	10	DMSO	T2981	Xanthoxylin	Xanthoxyline;2'-Hydroxy-4',6'-dimethoxyacetophenone	90-24-4	COC1=CC(O)=C(C(C)=O)C(OC)=C1	C10H12O4	196.2	Microbiology/Virology	Antifungal	Fungal	Xanthoxylin (Xanthoxyline) is a borneol and camphor tasting compound and can be found in a number of food items such as fats and oils, herbs and spices, pomegranate, and sweet orange. Derivatives of Xanthoxylin have antispasmodic activity.	Cechinel Filho V, et al. J Pharm Sci. 1995 Apr;84(4):473-5.	花椒
134	PHD191181	f	5	10	10	DMSO	T2826	Asaraldehyde	Asarylaldehyde;2,4,5-trimethoxy-Benzaldehyde;Asaronaldehyde	4460-86-0	COC1=CC(OC)=C(C=O)C=C1OC	C10H12O4	196.2	Immunology/Inflammation;Neuroscience	COX	COX; COX-2	Asaraldehyde (2,4,5-trimethoxy-Benzaldehyde), a natural COX-2 inhibitor, exhibits 17-fold selectivity than COX-1.	Momin RA et al. Phytother Res, 2003, 17(8), 976-979.;Wu MR, et al. J Agric Food Chem, 2012, 60(29), 7262-7269.;Chen CC et al. Lett Appl Microbiol, 2007, 44(4), 387-392.	菖蒲
135	PHD191181	f	6	10	10	DMSO	T2963	Cholic Acid	Cholanic acid;Cholate;Colalin	81-25-4	O[C@H]1[C@]2([C@]3([C@@](C)([C@@]([C@@H](CCC(O)=O)C)(CC3)[H])[C@@H](O)C[C@@]2([C@]4(C)[C@](C1)(C[C@H](O)CC4)[H])[H])[H])[H]	C24H40O5	408.57	Metabolism	Endogenous Metabolite	Endogenous Metabolite	Cholic Acid (Cholate) is a major primary bile acid produced in the liver and usually conjugated with glycine or taurine. Cholic acid facilitates fat absorption and cholesterol excretion.	Wu Y, et al. J Biomed Nanotechnol. 2015 Jul;11(7):1247-60.	牛黄; 蒲黄
136	PHD191181	f	7	10	10	DMSO	T3007	Spermine	Gerontine;Musculamine;4,9-Diaza-1,12-dodecanediamine;NSC 268508;Neuridine	71-44-3	C(CCNCCCN)CNCCCN	C10H26N4	202.34	Metabolism;Microbiology/Virology	Influenza Virus;Endogenous Metabolite	Endogenous Metabolite; Influenza Virus	Spermine (Neuridine) is a biogenic polyamine formed from spermidine. It is found in a wide variety of organisms and tissues and is an essential growth factor in some bacteria.	Elustondo PA, et al. Biochim Biophys Acta. 2015 Feb;1847(2):231-40.	断血流; 麦芽
137	PHD191181	f	8	10	10	DMSO	T3012	Mangiferin	Alpizarin;Chinomin;Hedysarid	4773-96-0	OC1=C2C(OC=3C(C2=O)=CC(O)=C(O)C3)=CC(O)=C1[C@@H]4O[C@H](CO)[C@@H](O)[C@H](O)[C@H]4O	C19H18O11	422.34	Apoptosis;Immunology/Inflammation;NF-κB	Apoptosis;NF-κB;Nrf2	Apoptosis; Keap1-Nrf2; NF-κB; Nrf2; p50; p65	Mangiferin (Hedysarid) is used for antidiabetes. Extracted from Mangifera indica L.	Miura T, et al. Phytomedicine. 2001 Mar;8 (2):85-7.	杧果
138	PHD191181	f	9	10	10	DMSO	T3013	Catharanthine tartrate	Catharanthine hemitartrate	4168-17-6	OC(C(O)C(O)=O)C(O)=O.CCC1CC2CN3CCc4c([nH]c5ccccc45)C(C2)(C13)C(=O)OC	C25H30N2O8	486.51	Membrane transporter/Ion channel;Metabolism	Calcium Channel	Calcium Channel	Catharanthine tartrate (Catharanthine hemitartrate) is an alkaloid from periwinkle that inhibits voltage-gated L-type calcium channels and has antitumor and hypotensive activities.	Lin C, et al. Biomed Chromatogr. 2015 Jan;29(1):97-102.	长春花
139	PHD191181	f	10	10	10	DMSO	T3014	(±)-Abscisic acid	Abscisic acid;Dormin;Abscisinsaeure	14375-45-2	C\C(C=CC1(O)C(C)=CC(=O)CC1(C)C)=C\C(O)=O	C15H20O4	264.32	Others	Others	Others	(±)-Abscisic acid is an orally active phytohormone also found in animals. It regulates blood glucose in mammals.	Wen F, et al. J Integr Plant Biol. 2015 Feb;57(2):213-28.	金银花; 鸡血藤
140	PHD191181	f	11	10	10	DMSO	T2136	Geniposidic Acid		27741-01-1	OC[C@H]1O[C@@H](O[C@@H]2OC=C([C@H]3CC=C(CO)[C@@H]23)C(O)=O)[C@H](O)[C@@H](O)[C@@H]1O	C16H22O10	374.34	Apoptosis;Metabolism	Endogenous Metabolite;Apoptosis	Apoptosis; Endogenous Metabolite	Geniposidic acid, an iridoid glucoside, used in therapy of jaundice, inflammation and hepatic disorders.	Kim SJ, et al. J Ethnopharmacol,2013, 146(1), 271-277.;Gao Y, et al. Pharm Biol,2015, 53(2), 280-285.;Hsu HY, et al. Cancer Lett,1997, 113(1-2), 31-37.	栀子
141	PHD191181	g	2	10	10	DMSO	T3018	Protocatechualdehyde	Protocatechuic aldehyde;3,4-Dihydroxybenzaldehyde;Rancinamycin IV;Catechaldehyde	139-85-5	OC1=C(O)C=C(C=O)C=C1	C7H6O3	138.12	Immunology/Inflammation;Metabolism;Microbiology/Virology;NF-κB	Reactive Oxygen Species;Antibacterial	Bacterial; Reactive Oxygen Species	Protocatechualdehyde (3,4-Dihydroxybenzaldehyde), a natural polyphenol compound derived from radix Salviae Miltiorrhizae roots, exhibits diverse biological activities and finds extensive medicinal applications as an antioxidant, anti-aging, antibacterial, and anti-inflammatory agent.	Kono R, et al. Acta Histochem Cytochem. 2014 Jun 28;47(3):103-12.	鼠尾草属
142	PHD191181	g	3	10	10	DMSO	T3020	Sclareol		515-03-7	C[C@]12[C@@](CC[C@@](C)(O)[C@@H]1CC[C@@](C=C)(C)O)(C(C)(C)CCC2)[H]	C20H36O2	308.5	Apoptosis	Apoptosis	Apoptosis	Sclareol, a labdane-type diterpene isolated from clary sage (Salvia sclarea), exerts growth inhibition and cytotoxic activity against a variety of human Y cell lines.	Chen Q, Tang K, Guo Y. Discovery of sclareol and sclareolide as filovirus entry inhibitors[J]. Journal of Asian Natural Products Research. 2020, 22(5): 464-473.;Dimas K, et al. Biomed Pharmacother, 2006, 60(3), 127-133.;Chen Q, Tang K, Guo Y. Discovery of sclareol and sclareolide as filovirus entry inhibitors[J]. Journal of Asian natural products research. 2019: 1-10.;Huang GJ, et al. J Nat Prod,…	鼠尾草
143	PHD191181	g	4	10	10	DMSO	T3039	Hederagenin	Hederagenic acid;Astrantiagenin E;Caulosapogenin;Hederagenol	465-99-6	CC1(C)CCC2(CCC3(C)C(=CCC4C5(C)CCC(O)C(C)(CO)C5CCC34C)C2C1)C(O)=O	C30H48O4	472.7	Others	Others	Others	Hederagenin (Hederagenol) is a triterpenoid saponin inhibiting LPS-stimulated expression of iNOS, COX-2, and NF-κB.	Lee CW, et al. Int Immunopharmacol. 2015 Dec;29(2):528-37.	楤木
144	PHD191181	g	5	10	10	DMSO	T0647	Tryptamine		61-54-1	NCCC1=CNC2=CC=CC=C12	C10H12N2	160.22	GPCR/G Protein;Membrane transporter/Ion channel;Metabolism;Neuroscience	TRP/TRPV Channel;5-HT Receptor;Endogenous Metabolite;Dehydrogenase	5-HT; AADH; Endogenous Metabolite; hTRPA1	Tryptamine is a monoamine alkaloid found in animals, plants, and fungi. It contains an indole ring structure and is structurally analogous to the tryptophan. It is found in trace amounts in the brains of mammals and is recognized to play a role as a neurotransmitter or neuromodulator.	Berman HM, et al. Nucleic Acids Res. 2000 Jan 1;28(1):235-42.	麦芽
145	PHD191181	g	6	10	10	DMSO	T0610	Piceatannol	Astringenin;trans-Piceatannol	10083-24-6	C(=C/C1=CC(O)=CC(O)=C1)\C2=CC(O)=C(O)C=C2	C14H12O4	244.24	Angiogenesis;Apoptosis;Autophagy;Cell Cycle/Checkpoint;Chromatin/Epigenetic;Cytoskeletal Signaling;Metabolism;Tyrosine Kinase/Adaptors	Apoptosis;Serine/threonin kinase;PKA;PKC;Syk;Autophagy	Apoptosis; Autophagy; cAK; MLCK; PKC; Syk	Piceatannol (Astringenin) is an anti-inflammatory, immunomodulatory and antiproliferative agent. It inhibits p56lck and syk protein tyrosine kinases and inhibits NF-κB activation and gene expression of TNF-induced. It is synthetic from the conversion of resveratrol by cytochrome P450 1B1.	Oliver JM, et al. J Biol Chem, 1994, 269(47), 29697-29703.;Ashikawa K, et al. J Immunol, 2002, 169(11), 6490-6497.;Su L, et al. J Biol Chem, 2000, 275(17), 12661-12666.;Wieder T, et al. Leukemia, 2001, 15(11), 1735-1742.;Wang BH, et al. Planta Med, 1998, 64(3), 195-199.	云杉
146	PHD191181	g	7	10	10	DMSO	T0632	3,4,5-Trimethoxybenzoic acid	Trimethylgallic Acid;Gallic acid trimethyl ether;Eudesmic acid;Tri-O-methylgallic acid	118-41-2	COC1=CC(=CC(OC)=C1OC)C(O)=O	C10H12O5	212.2	Oxidation-Reduction	Antioxidant	Antioxidant	3,4,5-Trimethoxybenzoic acid (Gallic acid trimethyl ether) are potent antioxidants and inhibitor of cytokine production. It can ameliorate chronic stress-induced various behavioral and biochemical alterations in mice. It also exerts hepatoprotective effects in CCl4-induced rats, specifically by modulating oxidative-nitrosative stress and inflammation.	Dhingra MS, et al. Effect of trimethylgallic acid esters against chronic stress-induced anxiety-like behavior and oxidative stress in mice. Pharmacol Rep. 2014 Aug;66(4):606-12.;Doutheil J, Paschen W. Pharmacol Toxicol. 1999 Aug;85(2):85-91.;Sachdeva M, Hepatoprotective effect of trimethylgallic acid esters against carbon tetrachloride-induced liver injury in rats. Indian J Exp Biol. 2015 Dec;53(…	桉
147	PHD191181	g	8	10	10	DMSO	T0665	Xanthine	Isoxanthine;2,6-Dihydroxypurine	69-89-6	O=C1NC2=C(N=CN2)C(=O)N1	C5H4N4O2	152.11	GPCR/G Protein;Metabolism;Neuroscience	Endogenous Metabolite;Adenosine Receptor	Adenosine receptor; Endogenous Metabolite	Xanthine (Isoxanthine) is a product on the pathway of purine degradation. Xanthine is subsequently converted to uric acid by the action of the Xanthine oxidase enzyme. Xanthine is found in most body tissues and fluids in various organisms. Biologically Xanthine is produced from guanine by cypin (guanine deaminase). Furthermore, Xanthines act as antagonists for adenosine receptors, with selectivit…	SMITH SC, et al. The use of amberlite resin in a separation of xanthine and guanine. J Am Chem Soc. 1948 Nov;70(11):3719.;Overington JP, et al. Nat Rev Drug Discov. 2006 Dec;5(12):1993-6.;Daly JW, Adenosine receptors: development of selective agonists and antagonists. Prog Clin Biol Res. 1987;230:41-63.	冬凌草; 大青叶; 天南星; 瓜蒌
148	PHD191181	g	9	10	10	DMSO	T0629	Atropic acid	Acrylic acid	492-38-6	OC(=O)C(=C)C1=CC=CC=C1	C9H8O2	148.16	Others	Others	Others	Atropic acid (Acrylic acid) (Ipratropium EP Impurity D) is an impurity of Ipratropium bromide and Atropine Sulfate.	Lyon RC, et al. Stability profiles of drug products extended beyond labeled expiration dates. J Pharm Sci. 2006 Jul;95(7):1549-60.	柴胡
149	PHD191181	g	10	10	10	DMSO	T0635	p-(2-Methoxyethyl) phenol		56718-71-9	COCCC1=CC=C(O)C=C1	C9H12O2	152.19	Others	Others	Others	p-(2-Methoxyethyl) phenol, an important kind of pharmaceutical intermediates, is primarily used in the synthesis of metoprolol which is effective drugs in the therapy of cardiovascular disease.	Zhou, H., Anthony, L., Roden, D., & Wood, A. (1990). Quinidine reduces clearance of (+)-propranolol more than (−)-propranolol through marked reduction in 4-hydroxylation. Clinical Pharmacology And Therapeutics, 47(6), 686-693. doi: 10.1038/clpt.1990.94;Koyama, E., Shon, D., Shin, S., Chiba, K., Shin, J., & Kim, Y. et al. (1994). Metabolic disposition of imipramine in oriental subjects: relation t…	干姜
150	PHD191181	g	11	10	10	DMSO	T2565	Hesperetin		520-33-2	O=C1C=2C(O[C@@H](C1)C3=CC(O)=C(OC)C=C3)=CC(O)=CC2O	C16H14O6	302.28	Apoptosis;Autophagy;GPCR/G Protein;MAPK;Neuroscience;Stem Cells	Apoptosis;p38 MAPK;5-HT Receptor;TGF-beta/Smad;Autophagy	Apoptosis; Autophagy; HT; p38 MAPK; TGFβ	Hesperetin belongs to the flavanone class of flavonoids. Hesperetin, in the form of its glycoside hesperidin, is the predominant flavonoid in lemons and oranges.	Bai X, et al. The protective effect of the natural compound hesperetin against fulminant hepatitis in vivo and in vitro. Br J Pharmacol. 2017 Jan;174(1):41-56.;Liu D, et al. Inhibitory Effect of Hesperetin and Naringenin on Human UDP-Glucuronosyltransferase Enzymes: Implications for Herb-Drug Interactions. Biol Pharm Bull. 2016;39(12):2052-2059.;Shagirtha K, et al. Neuroprotective efficacy of hes…	柑桔
151	PHD191181	h	2	10	10	DMSO	T0722	Ursolic acid	Malol;Urson;NSC 167406;NSC-4060;Prunol	77-52-1	C[C@@H]1CC[C@@]2(CC[C@]3(C)C(=CC[C@@H]4[C@@]5(C)CC[C@H](O)C(C)(C)C5CC[C@@]34C)[C@@H]2[C@H]1C)C(O)=O	C30H48O3	456.7	Autophagy;Metabolism	Endogenous Metabolite;Autophagy	Autophagy; Endogenous Metabolite	Ursolic acid (Prunol) is a natural product, a pentacyclic triterpene carboxylic acid extracted from Rhododendron caprifolium. Ursolic acid has anti-tumor, anti-inflammatory, anti-bacterial and hypoglycemic activities.	Wang M, et al. Autophagy inhibition enhances the inhibitory effects of ursolic acid on lung cancer cells. Int J Mol Med. 2020 Nov;46(5):1816-1826.;Machado DG, et al. Antidepressant-like effect of ursolic acid isolated from Rosmarinus officinalis L. in mice: evidence for the involvement of the dopaminergic system. Pharmacol Biochem Behav. 2012 Dec;103(2):204-11.;Kang DY, et al. Antitumor Effects o…	熊果
152	PHD191181	h	3	10	10	DMSO	T1027	Luteolin	Luteolol;Flacitran;Digitoflavone;Luteoline	491-70-3	O=C1C=2C(OC(=C1)C3=CC(O)=C(O)C=C3)=CC(O)=CC2O	C15H10O6	286.24	Apoptosis;Autophagy;Immunology/Inflammation;Metabolism	Apoptosis;Endogenous Metabolite;PDE;Autophagy;Nrf2	Apoptosis; Autophagy; Endogenous Metabolite; Keap1-Nrf2; PDE1; PDE2; PDE3; PDE4; PDE5	Luteolin (Luteolol) belongs to the flavonoid group of natural products and is a Nrf2 inhibitor, PDE inhibitor. Luteolin has a wide range of biological activities including antitumor, antioxidant, anti-inflammatory, antimicrobial, antiviral, antiallergic, and procoagulant.	Tan X, Yang Y, Xu J, et al. Luteolin Exerts Neuroprotection via Modulation of the p62/Keap1/Nrf2 Pathway in Intracerebral Hemorrhage[J]. Frontiers in Pharmacology. 2020, 10: 1551.;Chen P, et al. Luteolin inhibits cell proliferation and induces cell apoptosis via down-regulation of mitochondrial membrane potential in esophageal carcinoma cells EC1 and KYSE450. Oncotarget. 2017 Apr 18;8(16):27471-2…	Others
153	PHD191181	h	4	10	10	DMSO	T0724	Formononetin	Biochanin B;Flavosil;Formononetol	485-72-3	COC1=CC=C(C=C1)C1=COC2=CC(O)=CC=C2C1=O	C16H12O4	268.26	Angiogenesis;Apoptosis;Tyrosine Kinase/Adaptors	Apoptosis;FGFR	Apoptosis; FGFR	Formononetin (Flavosil) is an O-methylated isoflavone and a phytoestrogen from the root of Astragalus membranaceus.	Liu XJ, et al. Asian Pac J Y Prev. 2014;15(6):2835-9.	芒柄花
154	PHD191181	h	5	10	10	DMSO	T0725	Isoliquiritigenin	GU17;Isoliquiritigen;ISL	961-29-5	C(/C=C/C1=CC=C(O)C=C1)(=O)C2=C(O)C=C(O)C=C2	C15H12O4	256.25	Apoptosis;Autophagy;Endocrinology/Hormones;Metabolism;Microbiology/Virology	Influenza Virus;Apoptosis;Reductase;Autophagy	Aldose reductase; Apoptosis; Autophagy; Influenza Virus	Isoliquiritigenin (ISL) is a flavonoid natural product that inhibits influenza virus replication (EC50=24.7 μM) and aldose reductase activity (IC50=320 nM). Isoliquiritigenin has antitumor activity.	Chen G, et al. Phytother Res, 2009, 23(4), 498-506.;Ma J, et al. Planta Med, 2001, 67(8), 754-757.;Kanazawa M, et al. Eur Urol, 2003, 43(5), 580-586.;Luo F, et al. Isoliquiritigenin Inhibits the Growth of Colorectal Cancer Cells through the ESR2/PI3K/AKT Signalling Pathway. Pharmaceuticals (Basel). 2023 Dec 27;17(1):43.;Huang Y, et al. Isoliquiritigenin inhibits the proliferation, migration and m…	甘草
155	PHD191181	h	6	10	10	DMSO	T2143	Bergapten	5-Methoxypsoralen	484-20-8	COC1=C2C=CC(=O)OC2=CC2=C1C=CO2	C12H8O4	216.19	Autophagy;Metabolism	Cytochromes P450;Autophagy	Autophagy; CYP; Cytochrome P450	Bergapten (5-Methoxypsoralen), a psoralen, inhibits cell replication.	Panno ML, et al. Breast Cancer Res Treat, 2012, 136(2), 443-455.;Liu WX, et al. World J Gastroenterol, 2012, 18(18), 2197-2202.	无花果
156	PHD191181	h	7	10	10	DMSO	T0700	Ursodeoxycholic acid	UDCA;Ursodiol	128-13-2	CC(CCC(O)=O)C1CCC2C3C(O)CC4CC(O)CCC4(C)C3CCC12C	C24H40O4	392.57	Membrane transporter/Ion channel;Metabolism	Endogenous Metabolite;Potassium Channel	Bile salt export pump; Endogenous Metabolite	Ursodeoxycholic acid (UDCA) can be used to dissolve gallstones and reduce cholesterol absorption.	Zhang H, Xu H, Zhang C, et al. Ursodeoxycholic Acid Suppresses The Malignant Progression of Colorectal Cancer Through TGR5-YAP Axis[J]. 2021;Schuetz EG, et al. J Biol Chem. 2001 Oct 19;276(42):39411-8.	熊胆
157	PHD191181	h	8	10	10	DMSO	T0690	Quinine		130-95-0	[H][C@@]12CCN(C[C@@H]1C=C)[C@@H](C2)[C@H](O)C1=C2C=C(OC)C=CC2=NC=C1	C20H24N2O2	324.42	Membrane transporter/Ion channel;Microbiology/Virology;Others	Potassium Channel;Platelet aggregation;Parasite	Parasite; Platelet glycoprotein IX; Potassium Channel	Quinine is a natural cinchona alkaloid that has been used for centuries in the prevention and therapy of malaria. Quinine is also used for idiopathic muscle cramps. Quinine therapy has been associated with rare instances of hypersensitivity reactions which can be accompanied by hepatitis and mild jaundice.	Alumasa JN, et al. J Inorg Biochem. 2010 Sep 21.	金鸡纳
158	PHD191181	h	9	10	10	DMSO	T0775	Coumarin		91-64-5	O=C1OC2=CC=CC=C2C=C1	C9H6O2	146.14	Metabolism;Microbiology/Virology	Factor Xa;Influenza Virus	Factor Xa; Influenza Virus; vitamin K	Coumarin is a chemical compound/poison found in many plants, notably in high concentration in the tonka bean, woodruff, and bison grass. It has clinical value as the precursor for several anticoagulants, notably warfarin.	Egan D, et al. Drug Metab Rev, 1990, 22(5), 503-529.	大豆
159	PHD191181	h	10	10	10	DMSO	T0772	Troxerutin	Trihydroxyethylrutin	7085-55-4	O(C1=C(OC=2C(C1=O)=C(O)C=C(OCCO)C2)C3=CC(OCCO)=C(OCCO)C=C3)[C@@H]4O[C@H](CO[C@H]5[C@H](O)[C@H](O)[C@@H](O)[C@H](C)O5)[C@@H](O)[C@H](O)[C@H]4O	C33H42O19	742.68	Immunology/Inflammation	NOD-like Receptor (NLR)	NOD-like Receptor (NLR)	Troxerutin (Trihydroxyethylrutin), a natural bioflavonoid, is isolated from Sophora japonica. It has many benefits and medicinal properties.	Boisseau MR, et al. J Cardiovasc Surg (Torino), 1995, 36(4), 369-374.;Zhang Z, et al. Troxerutin Attenuates Enhancement of Hepatic Gluconeogenesis by Inhibiting NOD Activation-Mediated Inflammation in High-Fat Diet-Treated Mice. Int J Mol Sci. 2016 Dec 25;18(1). pii: E31.;Lu J, et al. Brain, 2011, 134(Pt 3), 783-797.;Olszewski AJ, et al. Atherosclerosis, 1989, 75(1), 1-6.	芸香
160	PHD191181	h	11	10	10	DMSO	T0877	Gallic acid	Gallate;3,4,5-Trihydroxybenzoic acid	149-91-7	OC(=O)C1=CC(O)=C(O)C(O)=C1	C7H6O5	170.12	Apoptosis;Immunology/Inflammation;Metabolism;Neuroscience;NF-κB	Reactive Oxygen Species;COX;Apoptosis;Ferroptosis;ROS;Endogenous Metabolite	Apoptosis; COX; Endogenous Metabolite; Ferroptosis; Reactive Oxygen Species; ROS	Gallic acid (Benzoic acid) is found in almost all plants. Plants known for their high gallic acid content include gallnuts,grapes,tea,hops and oak bark.	Hwang Y H, Jang S A, Kim T, et al. Anti-osteoporotic and Anti-adipogenic Effects of Rhus chinensis Nutgalls in Ovariectomized Mice Fed with a High-fat Diet[J]. Planta medica. 2019.;Lin Y, Luo T, Weng A, et al. Gallic Acid Alleviates Gouty Arthritis by Inhibiting NLRP3 Inflammasome Activation and Pyroptosis Through Enhancing Nrf2 Signaling[J]. Frontiers in Immunology. 2020, 11: 3197.;Zhao B, et al…	大黄
161	PHD191182	a	2	10	10	DMSO	T0878	Diosmin	Venosmine;Diosmil;Barosmin	520-27-4	O=C1C=2C(OC(=C1)C3=CC(O)=C(OC)C=C3)=CC(O[C@@H]4O[C@H](CO[C@H]5[C@H](O)[C@H](O)[C@@H](O)[C@H](C)O5)[C@@H](O)[C@H](O)[C@H]4O)=CC2O	C28H32O15	608.54	Immunology/Inflammation;Neuroscience	Norepinephrine;Aryl Hydrocarbon Receptor	Aryl Hydrocarbon Receptor; Norepinephrine (NE)	Diosmin (Venosmine) is a bioflavonoid that strengthens vascular walls.	Veverková L, et al. Rozhl Chir. 2005 Aug;84(8):410-2, 414-6.	芸香
162	PHD191182	a	3	10	10	DMSO	T0882	(+)-Camphor	D-(+)-Camphor;D-Camphor;(1R)-(+)-Camphor	464-49-3	CC1(C)[C@@H]2CC[C@@]1(C)C(=O)C2	C10H16O	152.23	Membrane transporter/Ion channel;Microbiology/Virology	TRP/TRPV Channel;Antibacterial	Bacterial; TRPV3	(+)-Camphor (D-Camphor) is the oil extracted from the wood of the Camphor tree Cinnamomum Camphora with anti-inflammatory and analgesic properties.	Imming P, et al. Nat Rev Drug Discov. 2006 Oct; 5(10):821-34.	樟
163	PHD191182	a	4	10	10	DMSO	T0892	Diphylline	Dyphylline;Diprophylline	479-18-5	CN1C2=C(N(CC(O)CO)C=N2)C(=O)N(C)C1=O	C10H14N4O4	254.24	GPCR/G Protein;Metabolism;Neuroscience	Adenosine Receptor;PDE	Adenosine Receptor; PDE; phosphodiesterase	Diphylline (Diprophylline) is a xanthine derivative. Diphylline exerts bronchodilator effects and to a lesser extent vasodilator and diuretic properties. Diphylline probably acts as a competitive inhibitor of phosphodiesterase which leads to an increase in intracellular cAMP. This results in relaxation of bronchial smooth muscle and other smooth muscles. Diphylline may also antagonize adenosinere…	Schwabe U, et al. Naunyn Schmiedebergs Arch Pharmacol. 1985 Sep;330(3):212-21.	山茶
164	PHD191182	a	5	10	10	DMSO	T0894	Thiamine hydrochloride	Vitamin B1 hydrochloride;Thiamine HCl;Thiamine chloride hydrochloride	67-03-8	Cl.[Cl-].CC1=C(CCO)SC=[N+]1CC1=C(N)N=C(C)N=C1	C12H18Cl2N4OS	337.27	Apoptosis;Metabolism;Microbiology/Virology	Apoptosis;Endogenous Metabolite;HBV	Apoptosis; Endogenous Metabolite; HBV; VB1	Thiamine hydrochloride (Vitamin B1) is the hydrochloride salt form of thiamine, a vitamin essential for aerobic metabolism, cell growth, transmission of nerve impulses and acetylcholine synthesis. Upon hydrolysis, Thiamine hydrochloride (Vitamin B1) is phosphorylated by thiamine diphosphokinase to form active thiamine pyrophosphate (TPP), also known as cocarboxylase. TPP is a coenzyme for many en…	Stagg AR, et al. J Clin Invest, 1999, 103(5), 723-729.;Aberle NS 2nd, et al. Alcohol Alcohol, 2004, 39(5), 450-454.;Guo Y, Suo N, Cui X, et al. Vitamin C promotes oligodendrocytes generation and remyelination[J]. Glia. 2018 Jul;66(7):1302-1316.;Subramanian VS, et al. J Physiol, 2007, 582(Pt 1), 73-85.;Calingasan NY, et al. Neuroreport, 1997, 8(11), 2631-2634.;Ahn IP, et al. Plant Physiol, 2005, 1…	甘蔗
165	PHD191182	a	6	10	10	DMSO	T0131	Cepharanthine	NSC-623442	481-49-2	COc1ccc2C[C@H]3N(C)CCc4cc(OC)c(Oc5c6OCOc6cc6CCN(C)[C@@H](Cc7ccc(Oc1c2)cc7)c56)cc34	C37H38N2O6	606.71	Apoptosis;Autophagy;Microbiology/Virology;Proteases/Proteasome	Apoptosis;Autophagy;TNF;HIV Protease	Apoptosis; Autophagy; HIV; TNF-α	Cepharanthine (NSC-623442) is a natural alkaloid that inhibits TNF-α-mediated NFκB stimulation, plasma membrane lipid peroxidation, and platelet aggregation, as well as cytokine production. Cepharanthine exhibits anti-inflammatory, antioxidant, and antitumor activities.	Feng F, et al. Cepharanthine inhibits hepatocellular carcinoma cell growth and proliferation by regulating amino acid metabolism and suppresses tumorigenesis in vivo. Int J Biol Sci. 2021 Oct 22;17(15):4340-4352.;Biswas KK, et al. Cepharanthine triggers apoptosis in a human hepatocellular carcinoma cell line (HuH-7) through the activation of JNK1/2 and the downregulation of Akt. FEBS Lett. 2006 J…	千金藤
166	PHD191182	a	7	10	10	DMSO	T0739	Guaifenesin	Glycerol guaiacolate;Guaiacol glyceryl ether;Guaiphenesin	93-14-1	COC1=C(OCC(O)CO)C=CC=C1	C10H14O4	198.22	Others	Others	Others	Guaifenesin (Guaiphenesin) is an expectorant that also has some muscle relaxing action. It is used in many cough preparations.	Kerr CL, et al. Am J Vet Res, 2007, 68(12), 1287-1293.;Dolezal T, et al. Naunyn Schmiedebergs Arch Pharmacol, 2002, 366(6), 551-554.;Brosnan RJ, et al. Am J Vet Res, 2011, 72(12), 1569-1575.;Haga HA, et al. Am J Vet Res, 2000, 61(12), 1599-1601.;Olson ME, et al. Can J Vet Res, 1987, 51(3), 383-386.	杜仲叶
167	PHD191182	a	8	10	10	DMSO	T2212	Geniposide		24512-63-8	O([C@H]1[C@]2([C@@](C(C(OC)=O)=CO1)(CC=C2CO)[H])[H])[C@@H]3O[C@H](CO)[C@@H](O)[C@H](O)[C@H]3O	C17H24O10	388.37	Microbiology/Virology;Neuroscience	Beta Amyloid;Influenza Virus	Amyloid-β; Influenza Virus	Geniposide is an iridoid glycoside with a variety of biological activities including neuroprotective, anti-diabetic, antiproliferative, and antioxidative activity. Geniposide has been shown to regulate Nrf2 translocation.	Wu SY, et al. Effect of geniposide, a hypoglycemic glucoside, on hepatic regulating enzymes in diabetic mice induced by a high-fat diet and streptozotocin. Acta Pharmacol Sin. 2009 Feb;30(2):202-8.;Wang J, et al. Geniposide protects against acute alcohol-induced liver injury in mice via up-regulating the expression of the main antioxidant enzymes. Can J Physiol Pharmacol. 2015 Apr;93(4):261-7.;Li…	栀子
168	PHD191182	a	9	10	10	DMSO	T0649	Salicylic acid	2-Hydroxybenzoic acid	69-72-7	OC(=O)C1=CC=CC=C1O	C7H6O3	138.12	Apoptosis;Autophagy;Immunology/Inflammation;Metabolism;Neuroscience	Mitophagy;COX;Apoptosis;Endogenous Metabolite;Autophagy	Apoptosis; Autophagy; COX; Endogenous Metabolite; Mitophagy	Salicylic acid (2-Hydroxybenzoic acid), a natural compound extracted from Willow bark, is an anti-inflammatory inhibitor of activity cyclooxygenase.	Mitchell JA, et al. Mol Pharmacol. 1997, 51(6):907-912.;Leslie CA, et al. Plant Physiol. 1988, 88(3):833-837.;Mouhamed, et al. J Drug Metab Toxicol. 2013, 4:2.;Ma C, et al. Inhal Toxicol. 2013, 25(7):398-404.	柳
169	PHD191182	a	10	10	10	DMSO	T2798	Esculetin	Aesculetin;Cichorigenin	305-01-1	OC1=C(O)C=C2C=CC(=O)OC2=C1	C9H6O4	178.14	Cytoskeletal Signaling;Metabolism;PI3K/Akt/mTOR signaling	Akt;PI3K;Lipoxygenase	Akt; Lipoxygenase; PI3K	Esculetin (Cichorigenin) is a coumarin derivative from various natural plant products with various biological and pharmaceutical properties including anti-edema, anti-inflammatory and anti-tumour effects. It inhibits lipoxygenases (LOs).	Wang J, et al. Braz J Med Biol Res. 2015, 48(3):245-53.;Park SS, et al. Oncol Rep. 2011, 25(1):223-30.;Jang S A, Hwang Y H, Kim T, et al. Anti-Osteoporotic and Anti-Adipogenic Effects of the Water Extract of Drynaria roosii Nakaike in Ovariectomized Mice Fed a High-Fat Diet[J]. Molecules. 2019, 24(17): 3051.;Yang JY, et al. Obesity (Silver Spring). 2006, 14(10):1691-9.;A. Witaicenis, et al. Europ…	大豆
170	PHD191182	a	11	10	10	DMSO	T2924	Phloretin	Dihydronaringenin;NSC 407292;RJC 02792	60-82-2	C(CCC1=CC=C(O)C=C1)(=O)C2=C(O)C=C(O)C=C2O	C15H14O5	274.27	GPCR/G Protein;Metabolism	SGLT;Endogenous Metabolite;transporter	Endogenous Metabolite; GLUT; SGLT; SGLT1; SGLT2	Phloretin (NSC-407292) is a well-known inhibitor of eukaryotic urea transporters, blocks VacA-mediated urea and ion transport. Phloretin is a dihydrochalcone, a type of natural phenols. It can be found in apple tree leaves and the Manchurian apricot. It promotes potent antioxidative activities in peroxynitrite scavenging and the inhibition of lipid peroxidation. It has been found to inhibit the g…	Crespy V, et al. J Nutr, 2001, 131(12), 3227-3230.;Chan SS, et al. Am J Physiol, 1962, 203, 975-979.;Fenton RA, et al. Proc Natl Acad Sci U S A, 2004, 101(19), 7469-7474.;Idris I, et al. Diabetes Obes Metab, 2009, 11(2), 79-88.	苹果
171	PHD191182	b	2	10	10	DMSO	T2998	Dihydromyricetin	Ampelopsin;Ampeloptin	27200-12-0	O[C@@H]1[C@H](Oc2cc(O)cc(O)c2C1=O)c1cc(O)c(O)c(O)c1	C15H12O8	320.25	Autophagy;Cell Cycle/Checkpoint;DNA Damage/DNA Repair;Membrane transporter/Ion channel;Microbiology/Virology;Neuroscience;PI3K/Akt/mTOR signaling	DNA/RNA Synthesis;GABA Receptor;Influenza Virus;mTOR;Autophagy	Autophagy; DNA/RNA Synthesis; GABAR; Influenza Virus; mTOR	Dihydromyricetin (Ampelopsin) is a natural antioxidant flavonoid from Ampelopsis grossedentata. Dihydromyricetin is a potent inhibitor of dihydropyrimidinase with an IC50 of 48 μM. Dihydromyricetin can activate autophagy by inhibiting mTOR signaling.	Shen Y, et al. J Neurosci, 2012, 32(1), 390-401.;Zhang YS, et al. Yao Xue Xue Bao, 2003, 38(4), 241-244.;Liu H, Ye F, Sun Q, et al. Scutellaria baicalensis extract and baicalein inhibit replication of SARS-CoV-2 and its 3C-like protease in vitro[J] . Medicinal Chemistry. 2021, 36(1): 497-503.	杨梅
172	PHD191182	b	3	10	10	DMSO	T2997	Rhein	Rheic Acid;Monorhein;Rhubarb yellow;NSC 38629;Rheinic Acid	478-43-3	OC(=O)C1=CC2=C(C(O)=C1)C(=O)C1=C(C=CC=C1O)C2=O	C15H8O6	284.22	Autophagy;Immunology/Inflammation;Metabolism;Microbiology/Virology;NF-κB	Reactive Oxygen Species;Antibacterial;Autophagy	Autophagy; Bacterial; Reactive Oxygen Species	Rhein (NSC 38629) is an anthraquinone compound extracted from Polygonaceae Rheum Officinale with anti-inflammation and antitumor activities.	Gao Q, et al. Planta Med, 2010, 76(1), 27-33.;Pelletier JP, et al. J Rheumatol, 1998, 25(12), 2417-2424.;Hou ML, et al. The Drug-Drug Effects of Rhein on the Pharmacokinetics and Pharmacodynamics of Clozapine in Rat Brain Extracellular Fluid by In Vivo Microdialysis. J Pharmacol Exp Ther. 2015 Oct;355(1):125-34.;Yan-Xi Zhou, et al. Rhein: A Review of Pharmacological Activities. Evid Based Complem…	大黄
173	PHD191182	b	4	10	10	DMSO	T3001	Honokiol	NSC 293100	35354-74-6	OC=1C(=CC(CC=C)=CC1)C2=CC(CC=C)=C(O)C=C2	C18H18O2	266.33	Autophagy;Cytoskeletal Signaling;MAPK;Microbiology/Virology;PI3K/Akt/mTOR signaling;Proteases/Proteasome	Autophagy;ERK;Akt;MEK;HCV Protease	Akt; Autophagy; ERK; HCV; MEK; P-Akt	Honokiol (NSC-293100) is the active principle of magnolia extract. It inhibits the activation of Akt and enhances the phosphorylation of ERK1/ERK2.	Wang T, et al. World J Gastroenterol, 2004, 10(15), 2205-2208.;Ahn KS, et al. Mol Cancer Res, 2006, 4(9), 621-633.;Godugu C, et al. Honokiol nanomicellar formulation produced increased oral bioavailability and anticancer effects in triple negative breast cancer (TNBC). Colloids Surf B Biointerfaces. 2017 Jan 23;153:208-219;Lee TY, et al. Honokiol as a specific collagen receptor glycoprotein VI an…	木兰
174	PHD191182	b	5	10	10	DMSO	T3000	Magnolol	NSC 293099;5,5'-Diallyl-2,2'-biphenyldiol	528-43-8	OC=1C(=CC(CC=C)=CC1)C2=CC(CC=C)=CC=C2O	C18H18O2	266.33	Apoptosis;Autophagy;DNA Damage/DNA Repair;Metabolism;Microbiology/Virology;NF-κB	PPAR;Retinoid Receptor;p53;NF-κB;Antibacterial;Autophagy	Autophagy; Bacterial; NF-κB; p53; PPAR; PPARγ; RAR/RXR; RXRα	Magnolol (5,5'-Diallyl-2,2'-biphenyldiol) is a dual agonist of RXRα( EC50=10.4 μM) and PPARγ(EC50=17.7 μM). It blocks TNF-α-induced NF-KB activation.	Kuang Y, Chai Y, Xu L, et al. Glabrone as a specific UGT1A9 probe substrate and its application in discovering the inhibitor glycycoumarin[J]. European Journal of Pharmaceutical Sciences. 2021: 105786.;Ai J, et al. Pharmacology, 2001, 63(1), 34-41.;Bang KH, et al. Arch Pharm Res, 2000, 23(1), 46-49.	木兰
175	PHD191182	b	6	10	10	DMSO	T2999	Gastrodin	Gastrodine	62499-27-8	O([C@@H]1O[C@H](CO)[C@@H](O)[C@H](O)[C@H]1O)C2=CC=C(CO)C=C2	C13H18O7	286.28	Others	Others	Others	Gastrodin (Gastrodine), an anti-inflammatory polyphenol, is extracted from Chinese natural herbal Gastrodia elata Blume. and benefits neurodegenerative diseases.	Hsieh MT, et al. J Ethnopharmacol, 1997, 56(1), 45-54.;Yang P, et al. Biochem Pharmacol, 2013, 85(8), 1124-1133.;Dai JN, et al. PLoS One, 2011, 6(7), e21891.	天麻
176	PHD191182	b	7	10	10	DMSO	T3002	Piperine	1-Piperoylpiperidine;Bioperine	94-62-2	O=C(\C=C\C=C\C1=CC2=C(OCO2)C=C1)N1CCCCC1	C17H19NO3	285.34	Autophagy;Membrane transporter/Ion channel;Metabolism;Neuroscience	Endogenous Metabolite;Cytochromes P450;Autophagy;P-gp	Autophagy; CYP3A4; Endogenous Metabolite; P-gp (P-glycoprotein)	Piperine (Bioperine) , a alkaloid, has been used in trials studying the treatment of multiple myeloma and deglutition disorders.	Sunila ES, et al. J Ethnopharmacol, 2004, 90(2-3), 339-346.;Bhardwaj RK, et al. J Pharmacol Exp Ther, 2002, 302(2), 645-650.;Piyachaturawat P, et al. Toxicol Lett, 1983, 16(3-4), 351-359.;Zhai WJ, et al. Piperine Plays an Anti-Inflammatory Role in Staphylococcus aureus Endometritis by Inhibiting Activation of NF-κB and MAPK Pathways in Mice. Evid Based Complement Alternat Med. 2016;2016:8597208.	胡椒
177	PHD191182	b	8	10	10	DMSO	T1516	Curcumin	Diferuloylmethane;Natural Yellow 3;Indian Saffron;Turmeric yellow	458-37-7	COC1=CC(\C=C\C(=O)CC(=O)\C=C\C2=CC(OC)=C(O)C=C2)=CC=C1O	C21H20O6	368.3799	Apoptosis;Autophagy;Chromatin/Epigenetic;DNA Damage/DNA Repair;Immunology/Inflammation;Microbiology/Virology	Epigenetic Reader Domain;Ferroptosis;Influenza Virus;Mitophagy;HDAC;Histone Acetyltransferase;Autophagy;Nrf2	Autophagy; Epigenetic Reader Domain; Ferroptosis; Histone Acetyltransferase; Influenza Virus; KEAP1-Nrf2; Mitophagy; p300 histone acetylatransferase	Curcumin (Natural Yellow 3) is a phenolic natural product, an inhibitor of histone acetyltransferase p300/CREB (IC50=25 μM) with specificity. Curcumin has a wide range of pharmacological activities such as antitumor, anti-inflammatory and antioxidant.	Li P, et al. Curcumin selectively induces colon cancer cell apoptosis and S cell cycle arrest by regulates Rb/E2F/p53 pathway. J Mol Struct. 2022 Sep;1263:133180.;Tian D, Cao L, Li Q, et al. Benzannulated 5, 5-spiroketal sesquiterpenes from the roots of Angelica Pubescens[J]. Bioorganic Chemistry. 2021, 107: 104604.;Zhou H, Ning Y, Zeng G, et al. Curcumin promotes cell cycle arrest and apoptosis …	姜
178	PHD191182	b	9	10	10	DMSO	T2993	Cordycepin	3'-Deoxyadenosine	73-03-0	Nc1ncnc2n(cnc12)[C@@H]1O[C@H](CO)C[C@H]1O	C10H13N5O3	251.24	Apoptosis;Autophagy;Microbiology/Virology;Proteases/Proteasome	MMP;Antibiotic;TNF;Antibacterial;Autophagy	Antibiotic; Autophagy; Bacterial; MMP; TNF-α	Cordycepin (3'-Deoxyadenosine) is a purine nucleoside antimetabolite and antibiotic derived from the fungus [Cordyceps militaris], exhibiting potential antineoplastic activity.	Yong Tianqiao, et al. Cordycepin, a characteristic bioactive constituent in Cordyceps militaris, resist to hyperuricemia based on URAT1 in hyperuricemic mice . Frontiers in microbiology. 2018 Jan 25;9:58.;Yang J, et al. Int J Immunopathol Pharmacol. 2015 Sep;28(3):296-307.	冬虫夏草
179	PHD191182	b	10	10	10	DMSO	T2992	Pinocembrin	5,7-Dihydroxyflavanone;Dihydrochrysin;Galangin flavanone	480-39-7	Oc1cc(O)c2C(=O)C[C@H](Oc2c1)c1ccccc1	C15H12O4	256.25	Autophagy;Immunology/Inflammation;Metabolism;Microbiology/Virology;NF-κB	NF-κB;Reactive Oxygen Species;Antibacterial;Autophagy	Autophagy; Bacterial; NF-κB; Reactive Oxygen Species	Pinocembrin (5,7-Dihydroxyflavanone) is a flavanone, a type of flavonoid. It is an antioxidant found in damiana, honey, fingerroot, and propolis.	Saad MA, et al. Pharmacol Rep. 2015 Feb;67(1):115-22.	山姜
180	PHD191182	b	11	10	10	DMSO	T2994	(E)-Cardamonin	Cardamomin;(E)-Cardamoni;Alpinetin chalcone;Cardamonin	19309-14-9	C(/C=C/C1=CC=CC=C1)(=O)C2=C(OC)C=C(O)C=C2O	C16H14O4	270.28	Apoptosis;Membrane transporter/Ion channel	Apoptosis;TRP/TRPV Channel	Apoptosis; hTRPA1 cation channel; TRP Channel	(E)-Cardamonin (Alpinetin chalcone) is a chalconoid that has been isolated from several plants including Alpinia katsumadai and Alpinia conchigera. It is a novel antagonist of hTRPA1 cation channel with an IC50 of 454 nM. It has received growing attention from the scientific community due to the expectations toward its benefits to human health.	Wang S, et al. Cardamonin, a Novel Antagonist of hTRPA1 Cation Channel, Reveals Therapeutic Mechanism of Pathological Pain. Molecules. 2016 Aug 29;21(9). pii: E1145.;Zhilei Wang, Guang Xu, Yuan Gao, Xiaoyan Zhan, Nan Qin, Shubin Fu, Ruisheng Li et al. Cardamonin from a medicinal herb protects against LPS-induced septic shock by suppressing NLRP3 inflammasome [J]. Acta Pharmaceutica Sinica B. 2019…	Others
181	PHD191182	c	2	10	10	DMSO	T2996	Tetrandrine	NSC-77037;d-Tetrandrine;Hanfangchin A;Fanchinine;Sinomenine A	518-34-3	O(C)C1=C2C=3[C@](CC=4C=C(C(OC)=CC4)OC=5C=CC(C[C@]6(C7=CC(O2)=C(OC)C=C7CCN6C)[H])=CC5)(N(C)CCC3C=C1OC)[H]	C38H42N2O6	622.75	Membrane transporter/Ion channel;Metabolism	Potassium Channel;Calcium Channel	Calcium Channel; Potassium Channel	Tetrandrine (Sinomenine A) is a naturally occurring biphenylisoquinoline alkaloid, a calcium channel inhibitor. Tetrandrine inhibits voltage-gated calcium channels (ICa) and Ca2+-activated potassium channels.	Wu G, et al. c-MYC and reactive oxygen species play roles in tetrandrine-induced leukemia differentiation. Cell Death Dis. 2018 May 1;9(5):473.;Wong VKW, et al. Tetrandrine, an Activator of Autophagy, Induces Autophagic Cell Death via PKC-α Inhibition and mTOR-Dependent Mechanisms. Front Pharmacol. 2017 Jun 8;8:351.;Dong Y, et al. Life Sci, 1997, 60(8), PL135-140.	千金藤
182	PHD191182	c	3	10	10	DMSO	T3003	5-hydroxytryptophan	NSC-92523	56-69-9	NC(CC1=CNC2=CC=C(O)C=C12)C(O)=O	C11H12N2O3	220.22	Metabolism	Endogenous Metabolite	Endogenous Metabolite	5-hydroxytryptophan (NSC-92523) is the immediate precursor in the biosynthesis of SEROTONIN from tryptophan. It is used as an antiepileptic and antidepressant.	Shaw K, et al. Cochrane Database Syst Rev, 2002, (1), CD2003198.;Birdsall TC, et al. Altern Med Rev, 1998, 3(4), 271-280.	怡心豆
183	PHD191182	c	4	10	10	DMSO	T2894	Norcantharidin	Norcantharadine;Endothall anhydride	5442-12-6	O=C1C2C(C3OC2CC3)C(=O)O1	C8H8O4	168.15	Angiogenesis;JAK/STAT signaling;Tyrosine Kinase/Adaptors	c-Met/HGFR;EGFR	c-Met; EGFR	Norcantharidin (Norcantharadine) is a synthetic anticancer compound which is a dual inhibitor for c-Met and EGFR in human colon cancers.	Yuan X, et al. Pharmacology. 2015;95(1-2):1-9.	斑蝥
184	PHD191182	c	5	10	10	DMSO	T2714	L-(R,S)-Tetrahydropalmatine	TETRAHYDROPALMATINE HYDROCHLORIDE	10097-84-4	COC1=C(OC)C=C2C3CC4=C(CN3CCC2=C1)C(OC)=C(OC)C=C4	C21H25NO4	355.43	GPCR/G Protein;Neuroscience	Dopamine Receptor;5-HT Receptor	5-HT1A; D1; D2; D3	L-(R,S)-Tetrahydropalmatine (Rotundine) is extracted from Corydalis yanhusuo W. T. Wang.	Liu YL, et al. Acta Pharmacol Sin, 2005, 26(5), 533-538.;Wang JB, et al. Future Med Chem, 2012, 4(2), 177-186.;Ma TW, et al. Lett Drug Des Discov, 2011, 8(5), 464-468.;Xi ZX, et al. Neuropharmacology, 2007, 53(6), 771-782.;Kou J, et al. Biol Pharm Bull, 2005, 28(1), 176-180.	紫堇
185	PHD191182	c	6	10	10	DMSO	T2879	Fisetin		528-48-3	OC1=C(OC=2C(C1=O)=CC=C(O)C2)C3=CC(O)=C(O)C=C3	C15H10O6	286.24	Apoptosis;Chromatin/Epigenetic;DNA Damage/DNA Repair;Metabolism	Sirtuin;PPAR;TNF	PPAR; SIRT; Sirtuin; TNF Receptor	Fisetin belongs to a group of natural flavonols with a variety of biological activities, including anti-inflammatory, antioxidant, anti-tumor, anti-aging and neuroprotective effects.	Zhang H, Zhang H, Wu X, et al. Fisetin alleviates sepsis-induced multiple organ dysfunction in mice via inhibiting p38 MAPK/MK2 signaling[J]. Acta Pharmacologica Sinica. 2020, 41(10): 1348-1356.;Kim SC, et al. Biochem Biophys Res Commun. 2015 Nov 27;467(4):638-44.;Liang Y, Xu Z, Wu X, et al. Inhibition of hyperpolarization-activated cyclic nucleotide-gated channels with natural flavonoid querceti…	漆
186	PHD191182	c	7	10	10	DMSO	T2838	Naringenin	Naringetol;S-Dihydrogenistein;Pelargidanon;Salipurol;NSC 11855;NSC 34875	480-41-1	O=C1C=2C(O[C@@H](C1)C3=CC=C(O)C=C3)=CC(O)=CC2O	C15H12O5	272.25	DNA Damage/DNA Repair;Immunology/Inflammation;Metabolism;Microbiology/Virology;NF-κB	Endogenous Metabolite;Cytochromes P450;PPAR;Reactive Oxygen Species;Influenza Virus	CYP1A2; Endogenous Metabolite; Influenza Virus; PPAR; Reactive Oxygen Species	Naringenin (NSC-11855) is a flavanone that is considered to have a bioactive effect on human health as antioxidant, free radical scavenger, antiinflammatory, carbohydrate metabolism promoter, immunity system modulater. This substance has also been shown to repair DNA.	Fuhr U, et al. Br J Clin Pharmacol, 1993, 35(4):431-436.;Jang S A, Hwang Y H, Kim T, et al. Anti-Osteoporotic and Anti-Adipogenic Effects of the Water Extract of Drynaria roosii Nakaike in Ovariectomized Mice Fed a High-Fat Diet[J]. Molecules. 2019, 24(17): 3051.;Ortiz-Andrade RR, et al. Diabetes Obes Metab, 2008, 10(11), 1097-1104.	柑桔
187	PHD191182	c	8	10	10	DMSO	T2745	18α-Glycyrrhetinic acid	Enoxolone;Glycyrrhetinic acid	1449-05-4	[H][C@]12C[C@](C)(CC[C@]1(C)CC[C@]1(C)C2=CC(=O)[C@]2([H])[C@@]3(C)CC[C@H](O)C(C)(C)C3CC[C@@]12C)C(O)=O	C30H46O4	470.68	Apoptosis;NF-κB;Proteases/Proteasome;Ubiquitination	Proteasome;NF-κB;Apoptosis	Apoptosis; NF-κB; Proteasome	18α-Glycyrrhetinic acid (Enoxolone) is an inhibitor of NF-kB and an activator of the proteasome, and functions as a longevity-promoting and anti-aggregation factor in multicellular organisms. It induces apoptosis.	Parida PK, et al. Bioorg Med Chem Lett. 2014 Aug 15;24(16):3865-8.;Huang S, Cao B, Zhang J, et al. Induction of ferroptosis in human nasopharyngeal cancer cells by cucurbitacin B: molecular mechanism and therapeutic potential[J]. Cell Death & Disease . 2021, 12(3): 1-13.	甘草
188	PHD191182	c	9	10	10	DMSO	T2775	Baicalin	Baicalein 7-O-β-D-glucuronide	21967-41-9	OC1=C2C(OC(=CC2=O)C3=CC=CC=C3)=CC(O[C@@H]4O[C@H](C(O)=O)[C@@H](O)[C@H](O)[C@H]4O)=C1O	C21H18O11	446.36	Autophagy;Membrane transporter/Ion channel;Microbiology/Virology;Neuroscience;NF-κB;Proteases/Proteasome	GABA Receptor;NF-κB;HIV Protease;Autophagy	Autophagy; GABAR; HIV; NF-κB	Baicalin (Baicalein 7-O-β-D-glucuronide) is a prolyl endopeptidase inhibitor isolated from scutellaria baicalensis, with antioxidant, anti-tumor, anti-HIV properties.	Chen JG, et al. J Steroid Biochem Mol Biol. 2015 May;149:11-6.;Geng W, Guo X, Zhang L, et al. Resveratrol inhibits proliferation, migration and invasion of multiple myeloma cells via NEAT1-mediated Wnt/β-catenin signaling pathway[J]. Biomedicine & Pharmacotherapy. 2018 Nov;107:484-494.	黄芩
189	PHD191182	c	10	10	10	DMSO	T2919	Sesamin	Fsesamin	607-80-7	[C@]12([C@@]([C@H](OC1)C=3C=C4C(=CC3)OCO4)(CO[C@@H]2C=5C=C6C(=CC5)OCO6)[H])[H]	C20H18O6	354.35	Others	Others	Others	Sesamin is a selective delta 5 desaturase inhibitor in the biosynthesis of polyunsaturated fatty acids and is a lignan abundantly present in sesame oil. It has potent neuroprotective effects against cerebral ischemia.	Dubey NK, et al. Plant Pathology in the 21st Century, 2009, 1, 181-198.;Lim YP, et al. Evid Based Complement Alternat Med, 2012, 2012, 242810.;Ashakumary L, et al. Metabolism, 1999, 48(10), 1303-1313.;Shimizu S, et al. Lipids, 1991, 26(7), 512-516.	胡麻
190	PHD191182	c	11	10	10	DMSO	T2729	Scoparone	Escoparone;Scoparon;Aesculetin dimethyl ether;6,7-dimethoxycoumarin;6,7-Dimethylesculetin	120-08-1	COc1cc2ccc(=O)oc2cc1OC	C11H10O4	206.19	Others	Others	Others	Scoparone (Aesculetin dimethyl ether) can be found in a number of food items such as sweet orange, wild celery, mandarin orange (clementine, tangerine), and lemon. It is found in the Chinese herb Artemisia scoparia and has been studied for its potential pharmacological properties including immunosuppression and vasorelaxation. Scoparone is found in anise. Scoparone is found in several citrus oils.	Lee SH, Jang HD. Exp Cell Res. 2015 Feb 15;331(2):267-77.	蒿
191	PHD191182	d	2	10	10	DMSO	T2863	p-Coumaric acid	para-Coumaric Acid;4-Hydroxycinnamic acid;trans-4-Hydroxycinnamic acid;Trans-p-Coumaric acid;4-Coumaric acid;P-Hydroxycinnamic acid	501-98-4	OC(=O)\C=C\C1=CC=C(O)C=C1	C9H8O3	164.16	Metabolism;Microbiology/Virology	Endogenous Metabolite;Antibiotic	Antibiotic; Endogenous Metabolite	p-Coumaric acid (para-Coumaric Acid) is the abundant isomer of cinnamic acid, with antitumor and anti-mutagenic activities.	Shim K S, Hwang Y H, Jang S A, et al. . Water Extract of Lysimachia christinae Inhibits Trabecular Bone Loss and Fat Accumulation in Ovariectomized Mice[J]. Nutrients. 2020, 12(7): 1927.;Dang YJ, Zhu CY. J Food Sci. 2015 Mar;80(3):C504-9.	大豆
192	PHD191182	d	3	10	10	DMSO	T2943	5-Hydroxymethylfurfural	2-Hydroxymethyl-5-furfural;2-Formyl-5-hydroxymethylfuran;5-Hydroxymethyl-2-furaldehyde;5-(Hydroxymethyl)furan-2-carbaldehyde	67-47-0	C(O)C=1OC(C=O)=CC1	C6H6O3	126.11	Microbiology/Virology	Antifungal	Fungal	5-Hydroxymethylfurfural (2-Formyl-5-hydroxymethylfuran) is found from various carbohydrates.	Xu XB, et al. J Dairy Sci. 2014 Nov;97(11):6810-3.	犁头尖
193	PHD191182	d	4	10	10	DMSO	T2898	Andrographolide	Andrographis	5508-58-7	C[C@]12[C@@]([C@@](CO)(C)[C@H](O)CC1)(CCC(=C)[C@H]2C/C=C/3\[C@H](O)COC3=O)[H]	C20H30O5	350.45	Autophagy;Microbiology/Virology;NF-κB	NF-κB;Influenza Virus;Autophagy;SARS-CoV	Autophagy; Influenza Virus; NF-κB; SARS-CoV	Andrographolide (Andrographis)(Andrographis), an irreversible antagonist of NF-κB, has anti-inflammatory and anti-platelet aggregation activities and potential antineoplastic.	Li GF, Qin YH, Du PQ. Life Sci. 2015 Sep 1;136:67-72.	穿心莲
194	PHD191182	d	5	10	10	DMSO	T2758	Madecassic acid	6-Deoxy-L-Galactose;L-Fucose;Brahmic acid;L-fucopyranose	18449-41-7	CC1CCC2(CCC3(C)C(=CCC4C5(C)CC(O)C(O)C(C)(CO)C5C(O)CC34C)C2C1C)C(O)=O	C30H48O6	504.7	Apoptosis;Immunology/Inflammation;Neuroscience	COX;Interleukin;TNF;NO Synthase	COX; Interleukin; NO Synthase; TNF Receptor	Madecassic acid (L-fucopyranose) is extracted from the whole herb of Centella asiatica.	Zhang H, et al. J BUON. 2014 Apr-Jun;19(2):372-6.	积雪草
195	PHD191182	d	6	10	10	DMSO	T2848	Osthole	Osthol;NSC 31868;Ostol	484-12-8	COC1=C(C\C=C(/C)C)C2=C(C=CC(=O)O2)C=C1	C15H16O3	244.29	Apoptosis;GPCR/G Protein;Immunology/Inflammation;Microbiology/Virology;Neuroscience	HBV;Apoptosis;Histamine Receptor;Parasite	Apoptosis; H1 receptor; HBV; Histamine Receptor; Parasite	Osthole (Osthol), a potential inhibitor of histamine H1 receptor, has been shown to stimulate osteoblast proliferation and differentiation.	Huang RL, et al. Hepatology, 1996, 24(3), 508-515.;Geng W, Guo X, Zhang L, et al. Resveratrol inhibits proliferation, migration and invasion of multiple myeloma cells via NEAT1-mediated Wnt/β-catenin signaling pathway[J]. Biomedicine & Pharmacotherapy. 2018 Nov;107:484-494.;Ko FN, et al. Thromb Haemost, 1989, 62(3), 1996-1999.;Kuo PL, et al. J Pharmacol Exp Ther, 2005, 314(3), 1290-1299.	蛇床
196	PHD191182	d	7	10	10	DMSO	T2717	Salidroside	Rhodioloside	10338-51-9	OCC1OC(OCCc2ccc(O)cc2)C(O)C(O)C1O	C14H20O7	300.3	Apoptosis;PI3K/Akt/mTOR signaling	Apoptosis;mTOR	Apoptosis; mTOR	Salidroside is a bioactive phenolic glycoside compound isolated from Rhodiola rosea and is a prolyl endopeptidase inhibitor. Salidroside can alleviate cachexia symptoms in a tumor cachexia mouse model by activating mTOR signaling and protect dopaminergic neurons by enhancing PINK1/Parkin-mediated mitochondrial autophagy. Salidroside can also inhibit the growth of cancer cells by regulating the CD…	Yu S, et al. Involvement of ERK1/2 pathway in neuroprotection by salidroside against hydrogen peroxide-induced apoptotic cell death. J Mol Neurosci. 2010 Mar;40(3):321-31.;Wu L, et al. Salidroside Protects against MPP+-Induced Neuronal Injury through DJ-1-Nrf2 Antioxidant Pathway. Evid Based Complement Alternat Med. 2017;2017:5398542.;Ju L, et al. Salidroside, A Natural Antioxidant, Improves β-Ce…	红景天
197	PHD191182	d	8	10	10	DMSO	T2972	Rutaecarpine	Rutacarpine;Rhetine;Rutecarpine	84-26-4	O=C1N2CCC3=C(NC4=CC=CC=C34)C2=NC2=CC=CC=C12	C18H13N3O	287.32	Immunology/Inflammation;Neuroscience	COX	COX; COX-2	Rutaecarpine (Rhetine) is an inhibitor of COX-2 with IC50 of 0.28 μM.	Yang XW, et al. J Asian Nat Prod Res, 2006, 8(8), 697-703.;Moon TC, et al. Inflamm Res. 1999, 48(12):621-5.;Lee SH, et al. Molecules, 2008, 13(2), 272-300.	山茱萸
198	PHD191182	d	9	10	10	DMSO	T2789	Scutellarin	Scutellarein-7-glucuronide;Breviscapin;Breviscapine;Breviscapinun	27740-01-8	O[C@H]1[C@H](Oc2cc3oc(cc(=O)c3c(O)c2O)-c2ccc(O)cc2)O[C@@H]([C@@H](O)[C@@H]1O)C(O)=O	C21H18O12	462.36	Cytoskeletal Signaling;JAK/STAT signaling;Microbiology/Virology;PI3K/Akt/mTOR signaling;Proteases/Proteasome;Stem Cells	STAT;Akt;HIV Protease	Akt; HIV; STAT	Scutellarin (Scutellarein-7-glucuronide), an active flavone isolated from Scutellaria baicalensis, can inhibit RANKL-mediated MAPK and NF-κB signaling pathway in osteoclasts, and down-regulate the STAT3/Girdin/Akt signaling in HCC cells.	Chinnasamy S, Selvaraj G, Selvaraj C, et al. Combining in silico and in vitro approaches to identification of potent inhibitor against phospholipase A2 (PLA2)[J]. International Journal of Biological Macromolecules. 2020, 144: 53-66;Zhao, S., Sun, Y., Li, X., Wang, J., Yan, L., & Zhang, Z. et al. (2016). Scutellarin inhibits RANKL-mediated osteoclastogenesis and titanium particle-induced osteolysi…	黄芩
199	PHD191182	d	10	10	10	DMSO	T2728	Limonin	Obaculactone;Dictamnolactone;Limonoic acid 3,19:16,17 dilactone;Citrolimonin	1180-71-8	C[C@]12[C@]34[C@](O3)(C(=O)O[C@H]([C@]4(C)CC[C@@]1([C@]56[C@@](CC2=O)(C(C)(C)O[C@]5(CC(=O)OC6)[H])[H])[H])C=7C=COC7)[H]	C26H30O8	470.51	Apoptosis;Metabolism;Microbiology/Virology;Proteases/Proteasome	Endogenous Metabolite;Apoptosis;HIV Protease	Apoptosis; Endogenous Metabolite; HIV; HIV Protease	Limonin (Citrolimonin) is a triterpenoid enriched in citrus fruits, which has antivirus and antitumor ability.	Battinelli L, et al. Planta Med, 2003, 69(10), 910-913.;Langeswaran K, et al. J Nat Sci Biol Med, 2013, 4(1), 126-133.;Matsuda H, et al. Planta Med, 1998, 64(4), 339-342.	柑桔
200	PHD191182	d	11	10	10	DMSO	T2922	Phlorizin	Floridzin;NSC 2833;Phloridzin	60-81-1	C(CCC1=CC=C(O)C=C1)(=O)C2=C(O[C@@H]3O[C@H](CO)[C@@H](O)[C@H](O)[C@H]3O)C=C(O)C=C2O	C21H24O10	436.41	GPCR/G Protein;Membrane transporter/Ion channel	SGLT;ATPase	hSGLT1; hSGLT2; Na+/K+ ATPase; SGLT	Phlorizin (Phloridzin) is a non-selective SGLT inhibitor found in apple, for hSGLT1( Ki=300 nM) and hSGLT2( Ki=39 nM) .	Shim K S, Hwang Y H, Jang S A, et al. . Water Extract of Lysimachia christinae Inhibits Trabecular Bone Loss and Fat Accumulation in Ovariectomized Mice[J]. Nutrients. 2020, 12(7): 1927.;Ehrenkranz JR, et al. Diabetes Metab Res Rev, 2005, 21(1), 31-38.;Chen Q, Sun D, Fang T, et al. In vitro allelopathic effects of compounds from Cerbera manghas L. on three Dinophyta species responsible for harmfu…	李
201	PHD191182	e	2	10	10	DMSO	T2737	Neohesperidin	Hesperetin 7-O-neohesperidoside;NSC 31048	13241-33-3	O=C1C=2C(O[C@@H](C1)C3=CC(O)=C(OC)C=C3)=CC(O[C@H]4[C@H](O[C@H]5[C@H](O)[C@H](O)[C@@H](O)[C@H](C)O5)[C@@H](O)[C@H](O)[C@@H](CO)O4)=CC2O	C28H34O15	610.56	Oxidation-Reduction	Antioxidant	antioxidant	Neohesperidin (NSC-31048) with antioxidant and neuroprotective properties. Unlike other citrus flavanones, it does not inhibit oral carcinogenesis in a rat model.	Jia S, et al. Hypoglycemic and hypolipidemic effects of neohesperidin derived from Citrus aurantium L. in diabetic KK-A(y) mice. Food Funct. 2015 Mar;6(3):878-86.;Johnston K, et al. FEBS Lett, 2005, 579(7), 1653-1657.;Lee JH, et al. Phytother Res, 2009, 23(12), 1748-1753.	柑桔
202	PHD191182	e	3	10	10	DMSO	T2830	Betulinic acid	ALS-357;Lupatic acid;Betulic acid	472-15-1	C(O)(=O)[C@]12[C@@]([C@@]3([C@@](C)(CC1)[C@@]4(C)[C@](CC3)([C@]5(C)[C@@](CC4)(C(C)(C)[C@@H](O)CC5)[H])[H])[H])([C@H](C(C)=C)CC2)[H]	C30H48O3	456.7	Apoptosis;Autophagy;DNA Damage/DNA Repair;Metabolism;Microbiology/Virology;NF-κB;Proteases/Proteasome	Aminopeptidase;HIV Protease;Autophagy;Apoptosis;Topoisomerase;Endogenous Metabolite;Mitophagy;NF-κB	Aminopeptidase N; Apoptosis; Autophagy; Endogenous Metabolite; Eukaryotic topoisomerase I; HIV; HIV-1; Mitophagy; NF-κB; Topoisomerase	Betulinic acid (ALS-357) is a pentacyclic lupane-type triterpene derivative of betulin (isolated from the bark of Betula alba, the common white birch) which has antiretroviral, antimalarial, and anti-inflammatory properties, as well as a more recently discovered potential as an anticancer agent, by inhibition of topoisomerase.	Chintharlapalli S, et al. Cancer Res, 2007, 67, 2816-2823.;Kalra J, et al. Betulinic acid alleviates dextran sulfate sodium-induced colitis and visceral pain in mice. Naunyn Schmiedebergs Arch Pharmacol. 2017 Dec 26.;Chowdhury AR, et al. Med Sci Monit, 2002, 8(7), BR254-265.;Fujioka T, et al. J Nat Prod, 1994, 57(2), 243-247.;Melzig MF, et al. Planta Med, 1998, 64(7), 655-657.;Tangliang Zhao1*, Y…	桦木
203	PHD191182	e	4	10	10	DMSO	T2829	Isoalantolactone	(+)-Isoalantolactone;Isohelenin	470-17-7	C[C@]12CCCC(=C)[C@@H]1C[C@H]1[C@@H](C2)OC(=O)C1=C	C15H20O2	232.32	Apoptosis;Autophagy;Metabolism;Microbiology/Virology	Apoptosis;Endogenous Metabolite;Antibacterial;Autophagy	Apoptosis; Autophagy; Bacterial; Endogenous Metabolite	Isoalantolactone (Isohelenin), isolated from Inula spp., can inhibit the growth of several types of Y cells.	Ding, Yun-he, Yun-duan Song, Ya-xian Wu, Hui-qiong He, Tian-hong Yu, Yu-dong Hu, De-peng Zhang et al. Isoalantolactone suppresses LPS-induced inflammation by inhibiting TRAF6 ubiquitination and alleviates acute lung injury [J]. Acta pharmacologica Sinica. 2019 Jan;40(1):64-74.;Di W, et al. Oncol Rep. 2014 Oct;32(4):1585-93.	风毛菊
204	PHD191182	e	5	10	10	DMSO	T2868	Evodiamine	d-Evodiamine;(+)-Evodiamine;Isoevodiamine	518-17-2	CN1[C@@]2(C3=C(C=4C(N3)=CC=CC4)CCN2C(=O)C=5C1=CC=CC5)[H]	C19H17N3O	303.36	GPCR/G Protein;Immunology/Inflammation	Prostaglandin Receptor	PGE	Evodiamine (d-Evodiamine) is an alkaloid isolated from the fruit of daylily and has a variety of biological activities including anti-inflammatory, anti-obesity and anti-tumor.	Shi L, et al. Evodiamine exerts anti-tumor effects against hepatocellular carcinoma through inhibiting β-catenin-mediated angiogenesis. Tumour Biol. 2016 Sep;37(9):12791-12803.;Lee TJ, et al. Mol Cancer Ther, 2006, 5(9), 2398-407.;Dong G, et al. J Med Chem, 2010, 53(21), 7521-31.;Yang XW, et al. J Asian Nat Prod Res, 2006, 8(8), 697-703.;Li RF,et al. Effects of Evodiamine on the Pharmacokinetics …	山茱萸
205	PHD191182	e	6	10	10	DMSO	T2845	Imperatorin	Ammidin;8-Isoamylenoxypsoralen;8-Isopentenyloxypsoralene;Marmelosin;Pentosalen	482-44-0	CC(C)=CCOc1c2occc2cc2ccc(=O)oc12	C16H14O4	270.28	Immunology/Inflammation;Membrane transporter/Ion channel;Neuroscience;NF-κB	TRP/TRPV Channel;NOD;AChR;Cholinesterase (ChE)	AChE; BChE; NO synthesis; TRP Channel; TRPV1	Imperatorin (8-Isopentenyloxypsoralene) is a modulator of p38, ERK pathway. Imperatorin increases BMP-2 expression (mRNA) and increases bone density/volume and mineralization in vivo.	Budzynska B, et al. Effects of imperatorin on scopolamine-induced cognitive impairment and oxidative stress in mice. Psychopharmacology (Berl). 2015 Mar;232(5):931-42.;Chen X, et al. Furanocoumarins are a novel class of modulators for the transient receptor potential vanilloid type 1 (TRPV1) channel. J Biol Chem. 2014 Apr 4;289(14):9600-10.;Kozioł, E., & Skalicka-Woźniak, K. (2016). Imperatorin–p…	蛇床
206	PHD191182	e	7	10	10	DMSO	T2815	Puerarin	Kakonein	3681-99-0	OC=1C(=C2C(C(=O)C(=CO2)C3=CC=C(O)C=C3)=CC1)[C@@H]4O[C@H](CO)[C@@H](O)[C@H](O)[C@H]4O	C21H20O9	416.38	GPCR/G Protein;Neuroscience	5-HT Receptor	5-HT; 5-HT Receptor	Puerarin (Kakonein), also known as Kakonein, is a member of the class of compounds known as isoflavonoid C-glycosides. It is a 5-HT2C receptor antagonist.	Overstreet DH, et al. Pharmacol Biochem Behav, 2003, 75(3), 619-625.;Yan LP, et al. Life Sci, 2006, 79(4), 324-330.;Yu Z, et al. Cancer Lett, 2006, 238(1), 53-60.;Liang Y, Xu Z, Wu X, et al. Inhibition of hyperpolarization-activated cyclic nucleotide-gated channels with natural flavonoid quercetin[J]. Biochemical and Biophysical Research Communications. 2020	葛
207	PHD191182	e	8	10	10	DMSO	T2754	Oxymatrine	Oxysophoridine;Matrine N-oxide	16837-52-8	O=N12[C@@]3([C@@]([C@@]4(N(C[C@@]3(CCC1)[H])C(=O)CCC4)[H])(CCC2)[H])[H]	C15H24N2O2	264.36	Autophagy;Microbiology/Virology;Stem Cells	Influenza Virus;TGF-beta/Smad;Autophagy	Autophagy; Influenza Virus; TGF-beta/Smad	Oxymatrine (Oxysophoridine) is an alkaloid isolated from Sophora flavescens, used as the antibiotic. It is a traditional Chinese medicine used in the treatment against hepatitis B virus.It can also inhibit iNOS expression and TGF - β / Smad pathway.	Chen XS, et al. World J Gastroenterol, 2001, 7(1), 49-52.;Xiang X, et al. Chin Med J (Engl), 2002, 115(4), 593-596.	槐
208	PHD191182	e	9	10	10	DMSO	T2869	Emodin	Frangula emodin	518-82-1	CC1=CC(O)=C2C(=O)C3=C(C=C(O)C=C3O)C(=O)C2=C1	C15H10O5	270.24	Autophagy;Metabolism;Microbiology/Virology;Stem Cells	Casein Kinase;Autophagy;SARS-CoV	Autophagy; Casein Kinase; CK2; SARS-CoV	Emodin (Frangula emodin) is a naturally occurring anthraquinone present in the roots and barks of numerous plants; exerts antiproliferative effects in Y cells that are regulated by different signaling pathways.	Li X, et al. Emodin enhances cisplatin-induced cytotoxicity in human bladder cancer cells through ROS elevation and MRP1 downregulation. BMC Cancer. 2016 Aug 2;16:578.;Xing JY, et al. Antitumor Effects and Mechanism of Novel Emodin Rhamnoside Derivatives against Human Cancer CellsIn Vitro. PLoS One. 2015 Dec 18;10(12):e20144781.;Yim H, et al. Emodin, an anthraquinone derivative isolated from the …	大黄
209	PHD191182	e	10	10	10	DMSO	T2858	Baicalein	5,6,7-Trihydroxyflavone	491-67-8	O.Oc1cc2oc(cc(=O)c2c(O)c1O)-c1ccccc1	C15H10O5	270.24	Apoptosis;Immunology/Inflammation;Metabolism;Microbiology/Virology	Ferroptosis;ROS;Xanthine Oxidase;Influenza Virus	Ferroptosis; Influenza Virus; Xanthine Oxidase; XO	Baicalein (5,6,7-Trihydroxyflavone) is a xanthine oxidase inhibitor.	Meng X, Mao Z, Li X, et al. Baicalein decreases uric acid and prevents hyperuricemic nephropathy in mice[J]. Oncotarget. 2017, 8(25): 40305.;Kong EK, et al. A novel anti-fibrotic agent, baicalein, for the treatment of myocardial fibrosis in spontaneously hypertensiverats. Eur J Pharmacol. 2011 May 11;658(2-3):175-81.;Wang M, et al. Baicalein induced apoptosis and autophagy of undifferentiated thy…	黄芩
210	PHD191182	e	11	10	10	DMSO	T2870	Matrine	α-Matrine;(+)-Matrine;Vegard;Matrinium	519-02-8	O=C1CCCC2C3CCCN4CCCC(CN12)C34	C15H24N2O	248.36	Apoptosis;Autophagy;Endocrinology/Hormones;GPCR/G Protein;Neuroscience	Ferroptosis;Opioid Receptor;Mitophagy;Autophagy	Autophagy; Ferroptosis; Mitophagy; Opioid Receptor; κ-opioid receptor	Matrine (Vegard), an alkaloid isolated from the Sophora genus, acts as a kappa opioid receptor agonist.	Wang XY, et al. Nanfang Yike Daxue Xuebao, 2010, 30(9), 2154-2155.;Zhang Y, et al. Cytotechnology, 2009, 59(3), 191-200.;Higashiyama K, et al. Biol Pharm Bull, 2005, 28(5), 845-848.	槐
211	PHD191182	f	2	10	10	DMSO	T2888	Pterostilbene		537-42-8	C(=C/C1=CC=C(O)C=C1)\C2=CC(OC)=CC(OC)=C2	C16H16O3	256.3	Autophagy	Autophagy	Autophagy	Pterostilbene is extracted from Pterocarpus indicus.	Lin HC, et al. J Food Sci. 2015 Oct;80(10):H2331-5.	越橘
212	PHD191182	f	3	10	10	DMSO	T2817	Picroside II	6-Vanilloylcatalpol;Vanilloyl catalpol	39012-20-9	COc1cc(ccc1O)C(=O)OC1C2OC2(CO)C2C1C=COC2OC1OC(CO)C(O)C(O)C1O	C23H28O13	512.46	Apoptosis;Immunology/Inflammation;Metabolism;Microbiology/Virology;NF-κB	Apoptosis;NF-κB;Reactive Oxygen Species;Influenza Virus	Apoptosis; Influenza Virus; NF-κB; Reactive Oxygen Species	Picroside II (Vanilloyl catalpol) is the main active ingredient in iridoid glycosides. It has antioxidant, anti-inflammatory, immune regulatory, anti-virus and other pharmacological activities.	Wang L, et al. Exp Ther Med. 2015 Apr;9(4):1253-1258.	黄连
213	PHD191182	f	4	10	10	DMSO	T2778	(+)-Catechin Hydrate		225937-10-0	O.OC1Cc2c(O)cc(O)cc2OC1c1ccc(O)c(O)c1	C15H16O7	308.28	Immunology/Inflammation;Neuroscience;Oxidation-Reduction	Antioxidant;COX	Antioxidant; COX; COX-1	(+)-Catechin Hydrate is an antioxidant flavonoid of plant origin; a free radical scavenger, preventing free radical-mediated damage in a variety of biological systems.	Mehra P, et al. Indian J Exp Biol. 2013 Oct;51(10):823-7.	儿茶
214	PHD191182	f	5	10	10	DMSO	T2814	Cryptotanshinone	Cryptotanshinon;Tanshinone c	35825-57-1	C[C@H]1COC2=C1C(=O)C(=O)c1c3CCCC(C)(C)c3ccc21	C19H20O3	296.36	Autophagy;JAK/STAT signaling;Stem Cells	STAT;Autophagy	Autophagy; STAT; STAT3	Cryptotanshinone (Cryptotanshinon), a STAT3 inhibitor (IC50: 4.6 μM) in a cell-free assay, strongly inhibits phosphorylation of STAT3 Tyr705, with a little effect on STAT3 Ser727, but no inhibition for STAT1 nor STAT5.	Han P, Hou Y, Zhao Y, et al. Low-dose decitabine modulates T cell homeostasisand restores immune tolerance in immune thrombocytopenia[J]. Blood. 2021;Man Y, et al. Cryptotanshinone inhibits lung tumor growth by increasing CD4+ T cell cytotoxicity through activation of the JAK2/STAT4 pathway. Oncol Lett. 2016 Nov;12(5):4094-4098.;Chen L, et al. Cryptotanshinone inhibits lung tumorigenesis and indu…	鼠尾草属
215	PHD191182	f	6	10	10	DMSO	T0914	Metacetamol	3-Acetamidophenol	621-42-1	CC(=O)NC1=CC(O)=CC=C1	C8H9NO2	151.16	Others	Others	Others	Metacetamol (3-Acetamidophenol) is a derivative of acetaminophen, a non-toxic regional isomer of acetaminophen. It is an over-the-counter analgesic and antipyretic and is also used as an organic synthesis intermediate.	Hart A, Orr DL. Antonie Van Leeuwenhoek. 1975;41(3):239-47.	乳香
216	PHD191182	f	7	10	10	DMSO	T0787	Butylhydroxyanisole	BHA;E320;Butylated hydroxyanisole	25013-16-5	COc1ccc(O)c(c1)C(C)(C)C	C11H16O2	180.25	Apoptosis;Immunology/Inflammation;Metabolism;NF-κB;Oxidation-Reduction	Antioxidant;Ferroptosis;Reactive Oxygen Species	Antioxidant; Ferroptosis; Reactive Oxygen Species	Butylhydroxyanisole (BHA) is an antioxidant consisting of a mixture of two isomeric organic compounds, 2-tert-butyl-4-hydroxyanisole and 3-tert-butyl-4-hydroxyanisole.	Lam LK, et al. J Med Chem. 1979 May; 22(5):569-71.	淫羊藿; 红芪; 葎草
217	PHD191182	f	8	10	10	DMSO	T0791	Reserpine	Serpalan;Serpasil;Serpivite	50-55-5	CO[C@H]1[C@@H](C[C@@H]2CN3CCC4=C(NC5=C4C=CC(OC)=C5)[C@H]3C[C@@H]2[C@@H]1C(=O)OC)OC(=O)C1=CC(OC)=C(OC)C(OC)=C1	C33H40N2O9	608.68	Autophagy;Immunology/Inflammation;Membrane transporter/Ion channel	Potassium Channel;MRP;Monoamine Transporter;Autophagy	Autophagy; Bile salt export pump; Monoamine Transporter; MRP1; SVAT	Reserpine (Serpalan) is an alkaloid found in the roots of Rauwolfia serpentina and R. vomitoria. Reserpine inhibits the uptake of norepinephrine into storage vesicles resulting in depletion of catecholamines and serotonin from central and peripheral axon terminals. It has been used as an antihypertensive and an antipsychotic as well as a research tool, but its adverse effects limit its clinical u…	Hong B, et al. Reserpine Inhibit the JB6 P+ Cell Transformation Through Epigenetic Reactivation of Nrf2-Mediated Anti-oxidative Stress Pathway. AAPS J. 2016 May;18(3):659-69.;Cai JX, et al. Brain Res, 1993, 614(1-2), 191-196.;Antkiewicz-Michaluk L, et al. Withdrawal from repeated administration of a low dose of reserpine induced opposing adaptive changes in the noradrenaline and serotonin system …	萝芙木
218	PHD191182	f	9	10	10	DMSO	T0795	Rutin	Quercetin 3-O-rutinoside;Rutoside	153-18-4	O(C1=C(OC=2C(C1=O)=C(O)C=C(O)C2)C3=CC(O)=C(O)C=C3)[C@@H]4O[C@H](CO[C@H]5[C@H](O)[C@H](O)[C@@H](O)[C@H](C)O5)[C@@H](O)[C@H](O)[C@H]4O	C27H30O16	610.52	Autophagy;GPCR/G Protein;Immunology/Inflammation;Neuroscience	Beta Amyloid;Prostaglandin Receptor;Autophagy	AKR; Amyloid-β; Autophagy	Rutin (Quercetin 3-O-rutinoside), a flavonoid, has a variety of biological activities including antiallergic, anti-inflammatory, antiproliferative, and anticarcinogenic properties.	Chen H, et al. Anti-tumor effect of rutin on human neuroblastoma cell lines through inducing G2/M cell cycle arrest and promoting apoptosis. ScientificWorldJournal. 2013 Dec 29;2013:269165.;Nassiri-Asl M, et al. Effects of rutin on oxidative stress in mice with kainic acid-induced seizure. J Integr Med. 2013 Sep;11(5):337-42.;Yan X, et al. Rutin induces apoptosis via P53 up-regulation in human gl…	芸香
219	PHD191182	f	10	10	10	DMSO	T0800	Danthron	Dantron;1,8-Dihydroxyanthraquinone;Chrysazin;Antrapurol	117-10-2	OC1=CC=CC2=C1C(=O)C1=C(O)C=CC=C1C2=O	C14H8O4	240.21	Autophagy;Chromatin/Epigenetic;Microbiology/Virology;PI3K/Akt/mTOR signaling	AMPK;Autophagy;Virus Protease;Antibacterial	AMPK; Autophagy; Bacterial; Virus Protease	Danthron (Antrapurol) is a natural product, regulates glucose, and lipid metabolism by activating AMPK.	Zhou R, et al. Acta Pharmacol Sin. 2013 Aug; 34(8):1061-9.	鼠尾草属
220	PHD191182	f	11	10	10	DMSO	T0851	Pregnenolone	3β-Hydroxy-5-pregnen-20-one;Arthenolone	145-13-1	[H][C@@]12CC[C@H](C(C)=O)[C@@]1(C)CC[C@@]1([H])[C@@]2([H])CC=C2C[C@@H](O)CC[C@]12C	C21H32O2	316.48	Autophagy;GPCR/G Protein;Membrane transporter/Ion channel;Metabolism;Neuroscience	Autophagy;TRP/TRPV Channel;AChR;Cannabinoid Receptor;Endogenous Metabolite	Autophagy; CB; Endogenous Metabolite; mAChR; TRP Channel	Pregnenolone (Arthenolone) is an endogenous steroid hormone synthesized from cholesterol, used in the treatment of Alzheimer's disease.	Grigoryev DN, et al. J Steroid Biochem Mol Biol, 2000, 75(1), 1-10.;García-Estrada J, et al. Int J Dev Neurosci. 1999 Apr;17(2):145-51.;Hsu HJ, et al. Nature,2006, 439(7075), 480-483.;Murakami K, et al. Proc Natl Acad Sci U S A, 2000, 97(7), 3579-3584.;Gursoy E, et al. Neurochem Res,2001, 26(1), 15-21.	白鲜
221	PHD191182	g	2	10	10	DMSO	T0962	L-Hyoscyamine	Daturine;Hyoscyamine	101-31-5	CN1[C@H]2CC[C@@H]1CC(C2)OC(=O)[C@H](CO)c1ccccc1	C17H23NO3	289.37	Neuroscience	AChR	AChR; mAChR	L-Hyoscyamine (Daturine) functions as a non-selective, competitive antagonist of muscarinic receptors, thereby inhibiting the parasympathetic activities of acetylcholine on the salivary, bronchial, and sweat glands, as well as the eye, heart, bladder, and gastrointestinal tract. Hyoscyamine is a belladonna alkaloid derivative and the levorotatory form of racemic atropine isolated from the plants …	Schmeller T, et al. Pharmazie, 1995, 50(7), 493-495.;Vogel WK, et al. J Biol Chem, 1995, 270(26), 15485-15493.;Rícný J, et al. Physiol Res. 2002;51(2):131-7.;Dong GZ, et al. J Pharmacol Exp Ther, 1995, 274(1), 378-384.;Tota MR, et al. Biochemistry, 1987, 26(25), 8175-8182.	天仙子
222	PHD191182	g	3	10	10	DMSO	T0928	L-Ascorbic acid	Vitamin C;Ascorbic acid;L(+)-Ascorbic acid;L-Ascorbate	50-81-7	[C@@H](CO)(O)[C@@]1(C(O)=C(O)C(=O)O1)[H]	C6H8O6	176.12	Apoptosis;Immunology/Inflammation;Membrane transporter/Ion channel;Metabolism;NF-κB	Endogenous Metabolite;Apoptosis;Calcium Channel;Reactive Oxygen Species	Apoptosis; Calcium Channel; Endogenous Metabolite; Reactive Oxygen Species; VC	L-Ascorbic acid (Vitamin C) is a natural product that is a potent reducing agent and antioxidant. L-Ascorbic acid functions in fighting bacterial infections, in detoxifying reactions, and in the formation of collagen. L-Ascorbic acid is used in the treatment of scurvy.	Valenti MT, et al. Ascorbic acid induces either differentiation or apoptosis in MG-63 osteosarcoma lineage. Anticancer Res. 2014 Apr;34(4):1617-27.;Sato T, et al. Treatment of irradiated mice with high-dose ascorbic acid reduced lethality. PLoS One. 2015 Feb 4;10(2):e0117020.;Kida T, et al. Exp Eye Res, 2010, 91(1), 85-91.;Wang S, Li F, Qiao R, et al. Arginine-Rich Manganese Silicate Nanobubbles …	人参; 地榆; 大蒜; 杜仲; 玉竹; 白果; 苦杏仁; 莲子; 金银花
223	PHD191182	g	4	10	10	DMSO	T0935	Butylated hydroxytoluene	BHT FCC/NF	128-37-0	CC1=CC(=C(O)C(=C1)C(C)(C)C)C(C)(C)C	C15H24O	220.35	Apoptosis;Oxidation-Reduction	Antioxidant;Ferroptosis	Antioxidant; Ferroptosis	Butylated hydroxytoluene (BHT FCC/NF) is an antioxidant widely used in food, cosmetics and industrial liquids. It is a ferroptosis inhibitor.	Ma Y, et al. J Photochem Photobiol B. 2013 Sep 5;126:112-8.	乌梅; 人参; 山药; 广藿香; 延胡索; 桑椹; 牛蒡子; 甘遂; 白头翁; 白木香; 白芍; 百部; 石斛; 紫草; 荔枝核; 葎草; 金银花; 零陵香; 青风藤
224	PHD191182	g	5	10	10	DMSO	T0937	Riboflavin	Vitamin B2;E101	83-88-5	CC1=C(C)C=C2N(CC(O)C(O)C(O)CO)C3=NC(=O)NC(=O)C3=NC2=C1	C17H20N4O6	376.36	Metabolism	Endogenous Metabolite	Endogenous Metabolite; VB2	Riboflavin (Vitamin B2) is a natural product, an endogenous human metabolite, and a micronutrient. Riboflavin is essential for the formation of two major coenzymes, flavin mononucleotide and flavin adenine dinucleotide. Riboflavin is involved in energy metabolism, cellular respiration, and antibody production, as well as normal growth and development.	Cobianchi L, et al. Riboflavin inhibits IL-6 expression and p38 activation in islet cells. Cell Transplant. 2008;17(5):559-66.;Novakova Z, et al. Heterologous expression and purification of recombinant human protoporphyrinogen oxidase IX: A comparative study. PLoS One. 2021 Nov 18;16(11):e0259837.;Shih CK, et al. Riboflavin protects mice against liposaccharide-induced shock through expression of …	甘蔗
225	PHD191182	g	6	10	10	DMSO	T1391	4-Methylumbelliferone	Hymecromone;4-MU	90-33-5	CC1=CC(=O)OC2=C1C=CC(O)=C2	C10H8O3	176.17	Others	Others	hyaluronic acid (HA) synthesis	4-Methylumbelliferone (Hymecromone) is a coumarin derivative possessing properties as a spasmolytic, choleretic and light-protective agent. It is also used in ANALYTICAL CHEMISTRY TECHNIQUES for the determination of NITRIC ACID.	Berman HM, et al. Nucleic Acids Res. 2000 Jan 1;28(1):235-42.	芸香
226	PHD191182	g	7	10	10	DMSO	T1424	Ethynyl estradiol	17α-Ethynylestradiol;Ethinyl Estradiol	57-63-6	C[C@@]12[C@]([C@]3([C@](CC1)(C=4C(CC3)=CC(O)=CC4)[H])[H])(CC[C@]2(C#C)O)[H]	C20H24O2	296.4	Endocrinology/Hormones;Metabolism	Estrogen Receptor/ERR;Estrogen/progestogen Receptor;Endogenous Metabolite	Endogenous Metabolite; ER; Estrogen Receptor/ERR	Ethynyl estradiol is a semisynthetic alkylated ESTRADIOL with a 17-alpha-ethinyl substitution. It has high estrogenic potency when administered orally, and is often used as the estrogenic component in ORAL CONTRACEPTIVES.	Ryan BC, et al. Toxicol Sci,2010, 114(1), 133-148.;Ma PT, et al. Proc Natl Acad Sci U S A,1986, 83(3), 792-796.;Chen J, et al. Toxicol Sci,1999, 51(2), 224-235.;Chen J, et al. Toxicol Sci,2003, 75(2), 271-278.	淫羊藿
227	PHD191182	g	8	10	10	DMSO	T1431	Khellin	Amicardine;Methafrone;Visammin	82-02-0	COc1c2ccoc2c(OC)c2oc(C)cc(=O)c12	C14H12O5	260.24	Angiogenesis;JAK/STAT signaling;Tyrosine Kinase/Adaptors	EGFR	EGFR	Khellin (Methafrone) is a vasodilator that also has bronchodilatory action.	Vrzal R, et al. PLoS One. 2013 Sep 19;8(9):e74917.	阿米芹
228	PHD191182	g	9	10	10	DMSO	T1558	Resveratrol	SRT 501;trans-Resveratrol	501-36-0	C(=C/C1=CC=C(O)C=C1)\C2=CC(O)=CC(O)=C2	C14H12O3	228.24	Apoptosis;Autophagy;Cell Cycle/Checkpoint;Chromatin/Epigenetic;DNA Damage/DNA Repair;Immunology/Inflammation;Metabolism;Microbiology/Virology;Neuroscience;NF-κB	Antifungal;Antibiotic;COX;NADPH;Mitophagy;Apoptosis;Lipoxygenase;Sirtuin;DNA/RNA Synthesis;Nrf2;Antibacterial;Autophagy;IκB/IKK	Antibiotic; Apoptosis; Autophagy; Bacterial; COX-1; COX-2; DNA polymerase α; Fungal; IKK; IKKβ; Keap1-Nrf2; LOX; Mitophagy; Quinone reductase 2; SIRT1; SIRT2; Sirtuin	Resveratrol (SRT 501) is a polyphenolic natural product, a plant antitoxin with antioxidant and chemopreventive activities. Resveratrol has a wide range of targets including COX, SIRT, LOC, etc. Resveratrol induces autophagy and apoptosis.	Zhou H, Ning Y, Zeng G, et al. Curcumin promotes cell cycle arrest and apoptosis of acute myeloid leukemia cells by inactivating AKT[J]. Oncology Reports. 2021, 45(4): 1-1.;Geng W, Guo X, Zhang L, et al. Resveratrol inhibits proliferation, migration and invasion of multiple myeloma cells via NEAT1-mediated Wnt/β-catenin signaling pathway[J]. Biomedicine & Pharmacotherapy. 2018 Nov;107:484-494.;Lu…	藜芦
229	PHD191182	g	10	10	10	DMSO	T1693	Umbelliferone	Skimmetine;Hydrangin;Hydrangine;7-Hydroxycoumarin;NSC 19790	93-35-6	OC=1C=C2C(C=CC(=O)O2)=CC1	C9H6O3	162.14	Apoptosis;Metabolism;Oxidation-Reduction	Antioxidant;Endogenous Metabolite;Apoptosis	Antioxidant; Apoptosis; Endogenous Metabolite	Umbelliferone (7-Hydroxycoumarin) is found in anise. Umbelliferone occurs widely in plants including Angelica species Phytoalexin of infected sweet potat. It has been reported to have antioxidant properties.	Kabeya LM, et al. Chem Biol Interact. 2013 Oct 25;206(1):63-75.	大豆
230	PHD191182	g	11	10	10	DMSO	T1704	Diosmetin	Luteolin 4-methyl ether	520-34-3	O=C1C=2C(OC(=C1)C3=CC(O)=C(OC)C=C3)=CC(O)=CC2O	C16H12O6	300.26	Metabolism;Tyrosine Kinase/Adaptors	Cytochromes P450;Trk receptor	CYP1A1; Cytochrome P450; TrkB	Diosmetin (Luteolin 4-methyl ether) has been found to act as a weak TrkB receptor agonist.	Sher E, et al. Pharmacol Res, 1992, 26(4), 395-402.;Liu B, et al. Diosmetin induces apoptosis by upregulating p53 via the TGF-β signal pathway in HepG2 hepatoma cells. Mol Med Rep. 2016 Jul;14(1):159-64.;Yu G, et al. Diosmetin ameliorates the severity of cerulein-induced acute pancreatitis in mice by inhibiting the activation of the nuclear factor-κB. Int J Clin Exp Pathol. 2014 Apr 15;7(5):2133-…	芹
231	PHD191182	h	2	10	10	DMSO	T1721	2'-Deoxyuridine	Uracil deoxyriboside;2-deoxyuridine;2'-dU	951-78-0	O=C1N([C@@H]2O[C@H](CO)[C@@H](O)C2)C=CC(=O)N1	C9H12N2O5	228.2	Cell Cycle/Checkpoint;DNA Damage/DNA Repair;Metabolism	Endogenous Metabolite;DNA/RNA Synthesis	Endogenous Metabolite; Thymidylate synthase; Upp	2'-Deoxyuridine (2-deoxyuridine). An antimetabolite that is converted to deoxyuridine triphosphate during DNA synthesis. Laboratory suppression of deoxyuridine is used to diagnose megaloblastic anemias due to vitamin B12 and folate deficiencies.	Honeywell RJ, et al. Int J Biochem Cell Biol. 2015 Mar;60:73-81.	泽漆; 白附子
232	PHD191182	h	3	10	10	DMSO	T2133	Adenosine monophosphate	5'-Adenylic acid;AMP;Adenosine 5'-monophosphate	61-19-8	Nc1ncnc2n(cnc12)[C@@H]1O[C@H](COP(O)(O)=O)[C@@H](O)[C@H]1O	C10H14N5O7P	347.22	Chromatin/Epigenetic;Metabolism;PI3K/Akt/mTOR signaling	AMPK;Endogenous Metabolite	5'-AMP-activated protein kinase; Endogenous Metabolite	Adenosine monophosphate (AMP) is a purine ribonucleoside 5'-monophosphates and a key cellular metabolite in signal transduction and regulation of energy homeostasis.It has a role as an EC 3.1.3.11 (fructose-bisphosphatase) inhibitor, an EC 3.1.3.1 (alkaline phosphatase) inhibitor and an adenosine A1 receptor agonist.	Richter EA, et al. Ugeskr Laeger. 2006 Feb 27;168(9):896-900.	云芝; 干姜
233	PHD191182	h	4	10	10	DMSO	T1737	Genistein	NPI 031L	446-72-0	OC1=CC=C(C=C1)C1=COC2=CC(O)=CC(O)=C2C1=O	C15H10O5	270.24	Angiogenesis;Apoptosis;Autophagy;JAK/STAT signaling;Metabolism;Tyrosine Kinase/Adaptors	EGFR;Apoptosis;Endogenous Metabolite;Autophagy	Apoptosis; Autophagy; EGFR; Endogenous Metabolite	Genistein (NPI 031L) is a naturally occurring soy isoflavone, a multi-targeted tyrosine kinase inhibitor. Genistein has antitumor, antioxidant, and anthelmintic properties, and also produces estrogen-like effects in the body.	Guo TL, et al. Genistein modulates immune responses and increases host resistance to B16F10 tumor in adult female B6C3F1 mice. J Nutr. 2001 Dec;131(12):3251-8.;Pawlicka MA, et al. The Effects of Genistein at Different Concentrations on MCF-7 Breast Cancer Cells and BJ Dermal Fibroblasts. Int J Mol Sci. 2022 Oct 15;23(20):12360.;Jalili C, et al. Effect of Genistein on reproductive parameter and se…	车轴草
234	PHD191182	h	5	10	10	DMSO	T2175	Apigenin	C.I. Natural Yellow 1;4',5,7-Trihydroxyflavone;NSC 83244;Apigenol;LY 080400	520-36-5	OC1=CC=C(C=C1)C1=CC(=O)C2=C(O)C=C(O)C=C2O1	C15H10O5	270.24	Autophagy;Metabolism	Cytochromes P450;Autophagy	Autophagy; CYP2C9; Cytochrome P450	Apigenin (NSC 83244) is an aromatic oil extracted from the flowers or leaves of the daisy-like plants. Extracts, oils and teas made from chamomile are used for its soothing qualities as a sedative, mild analgesic and sleep medication. Apigenin has not been implicated in causing serum enzyme elevations or clinically apparent liver injury.	Lu H, Wang C, Lu W, et al. Apigenin and Ampicillin as Combined Strategy to Treat Severe Streptococcus suis Infection[J]. Molecules. 2021, 26(7): 1980.;Wang SM, et al. Apigenin Inhibits the Growth of Hepatocellular Carcinoma Cells by Affecting the Expression of microRNA Transcriptome. Front Oncol. 2021 Apr 6;11:657665.;Zhao G, et al. Apigenin inhibits proliferation and invasion, and induces apopto…	忍冬
235	PHD191182	h	6	10	10	DMSO	T2742	Aloin	Aloin-A;Barbaloin-A;Barbaloin;Barbalin	1415-73-2	OCC1OC(C(O)C(O)C1O)C1C2=CC=CC(O)=C2C(=O)C2=C1C=C(CO)C=C2O	C21H22O9	418.39	Proteases/Proteasome	Tyrosinase	tyrosinase	Aloin (Aloin-A)(mixture of A&B), a natural anthracycline from Aloe vera, is a tyrosinase inhibitor.	Tan C, et al. Chin Med J (Engl), 2002, 115(12), 1859-1862.	芦荟
236	PHD191182	h	7	10	10	DMSO	T2795	Amygdalin	Laetrile	29883-15-6	O([C@@H](C#N)C1=CC=CC=C1)[C@@H]2O[C@H](CO[C@@H]3O[C@H](CO)[C@@H](O)[C@H](O)[C@H]3O)[C@@H](O)[C@H](O)[C@H]2O	C20H27NO11	457.43	Others	Others	Others	Amygdalin (Laetrile) has antifibrotic, antitumor, anti-inflammatory and analgesic effects, amygdalin joint HSYA could inhibit the degeneration of the endplate chondrocytes derived from intervertebral discs of rats induced by IL-1beta and better than the single use of Amygdalin or HSYA. Amygdalin induces apoptotic cell death in human DU145 and LNCaP prostate cancer cells by caspase-3 activation th…	Park HJ,et al. Amygdalin inhibits genes related to cell cycle in SNU-C4 human colon cancer cells. World J Gastroenterol. 2005 Sep 7;11(33):5156-61.;Hwang HJ,et al. Antinociceptive effect of amygdalin isolated from Prunus armeniaca on formalin-induced pain in rats. Biol Pharm Bull. 2008 Aug;31(8):1559-64.;Song Z, et al. Advanced research on anti-tumor effects of amygdalin. J Cancer Res Ther. 2014 …	杏
237	PHD191182	h	8	10	10	DMSO	T2183	Scopolamine butylbromide	(-)-Scopolamine butylbromide;Butylscopolamine bromide;Hyoscine butylbromide	149-64-4	[Br-].CCCC[N+]1(C)[C@H]2C[C@@H](C[C@@H]1[C@H]1O[C@@H]21)OC(=O)[C@H](CO)c1ccccc1	C21H30NO4·Br	440.37	Neuroscience	AChR	mAChR	Scopolamine butylbromide ((-)-Scopolamine butylbromide) is a competitive antagonist of mAChR (IC50: 55.3 ± 4.3 nM).	Raufman JP, et al. Carcinogenesis. 2011 Sep;32(9):1396-402.	颠茄
238	PHD191182	h	9	10	10	DMSO	T1571	Estriol	NSC-12169;Oestriol	50-27-1	CC12CCC3C(CCc4cc(O)ccc34)C1CC(O)C2O	C18H24O3	288.38	Endocrinology/Hormones;Immunology/Inflammation;Metabolism	Endogenous Metabolite;MRP;Estrogen/progestogen Receptor;Estrogen Receptor/ERR	Endogenous Metabolite; ER; Estrogen Receptor/ERR; MRP1	Estriol (Oestriol) is a hydroxylated metabolite of ESTRADIOL or ESTRONE that has a hydroxyl group at C3, 16-alpha, and 17-beta position. Estriol is a major urinary estrogen. During PREGNANCY, a large amount of estriol is produced by the PLACENTA.	Morinaga A, et al. Exp Neurol. 2011, 228(2), 298-302.;Hewitt SC, et al. Environ Health Perspect. 2011, 119(1), 63-70.;Lappano R, et al. Mol Cell Endocrinol. 2010, 320(1-2), 162-170.;Begum M, et al. Lab Invest. 2006,86(3), 286-296.;Melamed M, et al. Endocrinol. 1997, 11(12), 1868-1878.	藿香
239	PHD191182	h	10	10	10	DMSO	T1633	β-Carotene	Carotaben;Beta-Carotene;Provitamin A	7235-40-7	C(=C/C(=C/C=C/C(=C/C=C/C=C(/C=C/C=C(/C=C/C=1C(C)(C)CCCC1C)\C)\C)/C)/C)\C=2C(C)(C)CCCC2C	C40H56	536.87	Apoptosis;Immunology/Inflammation;Metabolism	Apoptosis;Endogenous Metabolite;ROS	Apoptosis; Endogenous Metabolite; ROS; VA	β-Carotene (Provitamin A) is a naturally-occurring retinol (vitamin A) precursor obtained from certain fruits and vegetables with potential antineoplastic and chemopreventive activities. As an anti-oxidant, beta carotene inhibits free-radical damage to DNA.	Kasperczyk S, et al. Toxicol Appl Pharmacol. 2014 Oct 1;280(1):36-41.	萝卜
240	PHD191182	h	11	10	10	DMSO	T1659	Melatonin	Melatonine;N-Acetyl-5-methoxytryptamine	73-31-4	COC1=CC=C2NC=C(CCNC(C)=O)C2=C1	C13H16N2O2	232.28	Apoptosis;Autophagy;Endocrinology/Hormones;GPCR/G Protein;Metabolism;Neuroscience	Autophagy;Apoptosis;Mitophagy;ROR;CaMK;Melatonin Receptor;Estrogen/progestogen Receptor;Endogenous Metabolite;Glutathione Peroxidase	Apoptosis; Autophagy; CAM; Endogenous Metabolite; ER; melatonin receptor; Mitophagy; MPO; RORβ	Melatonin (Melatonine) is a natural hormone secreted by the pineal gland that activates melatonin receptors. Melatonin is a hormone that regulates the biological clock and also has antioxidant and anti-inflammatory activities.	Kilic U, et al. Particular phosphorylation of PI3K/Akt on Thr308 via PDK-1 and PTEN mediates melatonin's neuroprotective activity after focal cerebral ischemia in mice. Redox Biol. 2017 Apr 5;12:657-665.;Bu LJ, et al. Melatonin, a novel selective ATF-6 inhibitor, induces human hepatoma cell apoptosis through COX-2 downregulation. World J Gastroenterol. 2017 Feb 14;23(6):986-998.;Rahim I, et al. M…	金银花
241	PHD191183	a	2	10	10	DMSO	T1660	Silibinin	Silibinin A;Silybin;Silymarin I	22888-70-6	C(O)[C@@H]1[C@H](OC=2C(O1)=CC=C(C2)[C@H]3OC=4C(C(=O)[C@@H]3O)=C(O)C=C(O)C4)C5=CC(OC)=C(O)C=C5	C25H22O10	482.44	Autophagy;Immunology/Inflammation;Metabolism;NF-κB	Reactive Oxygen Species;Autophagy	Autophagy; Reactive Oxygen Species	Silibinin (Silybin) is the major active constituent of silymarin, a standardized extract of the milk thistle seeds, containing a mixture of flavonolignans consisting of silibinin, isosilibinin, silicristin, silidianin and others. Silibinin itself is a mixture of two diastereomers, silybin A and silybin B, in approximately equimolar ratio. Both in vitro and animal research suggest that silibinin h…	Sharma G, et al. Anticancer Res, 2003, 23(3B), 2649-2655.;Bhatia N, et al. Cancer Lett, 1999, 147(1-2), 77-84.;Hogan FS, et al. J Surg Res 2007, 143(1), 58-65.;Al-Anati L, et al. Mol Nutr Food Res, 2009, 53(4), 460-466.	水飞蓟
242	PHD191183	a	3	10	10	DMSO	T1686	Hematoxylin	Hydroxybrazilin;Natural Black 1;Haematoxylin	517-28-2	O[C@]12[C@](C=3C(C1)=CC(O)=C(O)C3)(C=4C(OC2)=C(O)C(O)=CC4)[H]	C16H14O6	302.28	Neuroscience	Beta Amyloid	Amyloid-β	Hematoxylin (Natural Black 1) is a dye obtained from the heartwood of logwood (Haematoxylon campechianum Linn., Leguminosae) used as a stain in microscopy and in the manufacture of ink.	Godwin A, J Pharm Clin Sci, 2011, 1, 24-34.	采木
243	PHD191183	a	4	10	10	DMSO	T1668	Vinblastine sulfate	NSC49842;Vincaleukoblastine sulfate salt	143-67-9	OS(O)(=O)=O.CC[C@]1(O)C[C@H]2C[N@](C1)CCc1c([nH]c3ccccc13)[C@@](C2)(C(=O)OC)c1cc2c(cc1OC)N(C)[C@@H]1[C@]22CCN3CC=C[C@](CC)([C@@H]23)[C@@H](OC(C)=O)[C@]1(O)C(=O)OC	C46H58N4O9·H2SO4	909.06	Autophagy;Cytoskeletal Signaling;Neuroscience	Microtubule Associated;AChR;Autophagy	Autophagy; Microtubule/Tubulin; nAChR	Vinblastine sulfate (Vincaleukoblastine sulfate salt) can inhibit the formation of microtubule, it also inhibits nAChR(IC50=8.9 uM).	Ribatti D, et al. Oncogene. 2003, 22(41):6458-6461.;McKay DB, et al. Proc Soc Exp Biol Med. 1993, 203(3):372-376.;George E. Johnson, et al. Mutat Res. 2010, 702(2):189-192.;Joan M. Caron, et al. Chemotherapy. 2007, 53:51-58.;Zhou XJ, et al. Eur J Drug Metab Pharmacokinet. 1990, 15(4):323-332.	长春花
244	PHD191183	a	5	10	10	DMSO	T2532	Tauroursodeoxycholate	Taurolite;Tauroursodeoxycholic Acid;UR 906;Ursodeoxycholyltaurine;TUDCA	14605-22-2	C[C@H](CCC(=O)NCCS(O)(=O)=O)[C@H]1CCC2C3[C@@H](O)C[C@@H]4C[C@H](O)CC[C@]4(C)C3CC[C@]12C	C26H45NO6S	499.7	Apoptosis;MAPK;Metabolism;Proteases/Proteasome	ERK;Endogenous Metabolite;Apoptosis;Caspase;Cytochromes P450	Apoptosis; Caspase; CYP3A; Endogenous Metabolite; ERK	Tauroursodeoxycholate (UR 906), also known as ursodoxicoltaurine, is a highly hydrophilic tertiary bile acid that is produced in humans at a low concentration. Tauroursodeoxycholate is the more hydrophilic form of ursodeoxycholic acid, which is the more abundant naturally produced bile acid in humans.Tauroursodeoxycholate is being investigated for use in several conditions such as Primary Biliary…	Xavier JM, et al. Tauroursodeoxycholic acid increases neural stem cell pool and neuronal conversion by regulating mitochondria-cell cycle retrograde signaling. Cell Cycle. 2014;13(22):3576-89.;Bronczek GA, et al. The Bile Acid TUDCA Improves Beta-Cell Mass and Reduces Insulin Degradation in Mice With Early-Stage of Type-1 Diabetes. Front Physiol. 2019 May 15;10:561.;Xiong Q, et al. WDR45 mutation…	熊胆
245	PHD191183	a	6	10	10	DMSO	T1738	Taxifolin	(+)-Taxifolin;Dihydroquercetin;(+)-Dihydroquercetin	480-18-2	O[C@@H]1[C@H](Oc2cc(O)cc(O)c2C1=O)c1ccc(O)c(O)c1	C15H12O7	304.25	Angiogenesis;Apoptosis;Autophagy;GPCR/G Protein;Neuroscience;Proteases/Proteasome;Tyrosine Kinase/Adaptors	Tyrosinase;Adrenergic Receptor;VEGFR;Autophagy;TNF	Autophagy; Beta-nerve growth factor; Collagenase Tyrosinase; TNF-α; Tyrosinase; VEGFR2; β-adrenergic receptor	Taxifolin (Dihydroquercetin) is a flavonoid in many plants such as Taxus chinensis, Siberian larch, Cedrus deodara and so on.	Luo H, et al. Nutr Cancer, 2008, 60(6), 800-809.;Angelis A, et al. Bio-Guided Isolation of Methanol-Soluble Metabolites of Common Spruce (Picea abies) Bark by-Products and Investigation of Their Dermo-Cosmetic Properties. Molecules. 2016 Nov 21;21(11). pii: E1586.;Shim K S, Hwang Y H, Jang S A, et al. Ethanol Extract of Amomum tsao-ko Ameliorates Ovariectomy-Induced Trabecular Loss and Fat Accumu…	红豆杉
246	PHD191183	a	7	10	10	DMSO	T2177	Kaempferol	Kempferol;Robigenin	520-18-3	O=C1C=2C(OC(=C1O)C3=CC=C(O)C=C3)=CC(O)=CC2O	C15H10O6	286.24	Apoptosis;Autophagy;Endocrinology/Hormones;Metabolism;Microbiology/Virology;Proteases/Proteasome	Estrogen/progestogen Receptor;Estrogen Receptor/ERR;Endogenous Metabolite;Mitophagy;Parasite;Apoptosis;Autophagy;HIV Protease	Apoptosis; Autophagy; Endogenous Metabolite; ER; Estrogen Receptor/ERR; HIV; Mitophagy; Parasite	Kaempferol (Robigenin) is a natural flavonoid and an inverse agonist of ERRα and ERRγ. Kaempferol has a wide range of antitumor, anti-inflammatory, antioxidant, antibacterial and antiviral activities.	Hwang Y H, Jang S A, Kim T, et al. Anti-osteoporotic and Anti-adipogenic Effects of Rhus chinensis Nutgalls in Ovariectomized Mice Fed with a High-fat Diet[J]. Planta medica. 2019.;Kim TW, et al. Kaempferol induces autophagic cell death via IRE1-JNK-CHOP pathway and inhibition of G9a in gastric cancer cells. Cell Death Dis. 2018 Aug 29;9(9):875.;Cheng X, et al. Kaempferol alleviates LPS-induced n…	山柰
247	PHD191183	a	8	10	10	DMSO	T2920	Berbamine dihydrochloride	Berbamine 2HCl	6078-17-7	COC1=C2C3=C(CCN([C@]3([H])CC4=CC=C(O)C(OC5=CC=C(C[C@@]6([H])C7=CC(O2)=C(C=C7CCN6C)OC)C=C5)=C4)C)C=C1OC.Cl.Cl	C37H42Cl2N2O6	681.65	Angiogenesis;Apoptosis;Autophagy;Cytoskeletal Signaling;NF-κB;Tyrosine Kinase/Adaptors	Bcr-Abl;NF-κB;Apoptosis;Autophagy	Abl; Apoptosis; Autophagy; NF-κB	Berbamine dihydrochloride (Berbamine), a natural compound derived from the Berberis amurensis plant, has been shown to exhibit antitumor activity in several Ys.	Jin X, Wu Y. Anat Rec (Hoboken). 2014 May;297(5):802-9.	黄连
248	PHD191183	a	9	10	10	DMSO	T2973	Astragaloside IV	AST-IV;AS-IV	84687-43-4	CC(C)(O)[C@@H]1CC[C@@](C)(O1)[C@H]1[C@H](O)C[C@@]2(C)C3C[C@@H](O[C@@H]4O[C@H](CO)[C@@H](O)[C@H](O)[C@H]4O)C4[C@]5(CC35CC[C@]12C)CCC(O[C@@H]1OC[C@@H](O)[C@H](O)[C@H]1O)C4(C)C	C41H68O14	784.97	Endocrinology/Hormones;MAPK;Proteases/Proteasome	JNK;Estrogen/progestogen Receptor;MMP;ERK	ERK; ERS; JNK; MMP	Astragaloside IV (AS-IV), an active component isolated from Astragalus membranaceus, suppresses the activation of ERK1/2 and JNK, and downregulates matrix metalloproteases (MMP)-2, (MMP)-9 in MDA-MB-231 breast cancer cells. Astragaloside IV is a bioactive saponin first isolated from the dried plant roots of the genus Astragalus, which is used in traditional Chinese medicine.1 It dose-dependently …	Jiang K, et al. Astragaloside IV inhibits breast cancer cell invasion by suppressing Vav3 mediated Rac1/MAPK signaling. Int Immunopharmacol. 2016 Dec 5;42:195-202;Li M, et al. Astragaloside IV attenuates cognitive impairments induced by transient cerebral ischemia and reperfusion in mice via anti-inflammatory mechanisms. Neurosci Lett. 2016 Dec 20. pii: S0304-3940(16)3201994-6;Liu L, et al. [Prot…	黄芪
249	PHD191183	a	10	10	10	DMSO	T2988	(-)-Epigallocatechin Gallate	Epigallocatechol Gallate;EGCG	989-51-5	O(C(=O)C1=CC(O)=C(O)C(O)=C1)[C@H]2[C@H](OC=3C(C2)=C(O)C=C(O)C3)C4=CC(O)=C(O)C(O)=C4	C22H18O11	458.37	Apoptosis;Autophagy;Immunology/Inflammation;Metabolism;Microbiology/Virology;NF-κB;Proteases/Proteasome	Mitochondrial Metabolism;Reactive Oxygen Species;Ferroptosis;Endogenous Metabolite;HIV Protease;Autophagy	Autophagy; Endogenous Metabolite; Ferroptosis; HIV; Mitochondrial Metabolism; Reactive Oxygen Species	(-)-Epigallocatechin Gallate (EGCG) is a phenolic antioxidant polyphenol flavonoid found in plants such as green and black tea, which inhibits telomerase and DNA methyltransferase, blocks the activation of EGF receptors and HER-2 receptors, inhibits cellular oxidation, and prevents free radical damage to cells.	Jin H, et al. Epigallocatechin gallate inhibits the proliferation of colorectal cancer cells by regulating Notch signaling. Onco Targets Ther. 2013;6:145-53.;Lu J, Lu Z, Liu L, et al. Identification of crocin as a new hIAPP amyloid inhibitor via a simple yet highly biospecific screening system[J]. Chemistry & Biodiversity. 2021;Zhou H, Ning Y, Zeng G, et al. Curcumin promotes cell cycle arrest an…	儿茶
250	PHD191183	a	11	10	10	DMSO	T2809	(R)-Fangchinoline	Thaligine;(+)-Thalrugosine;Demethyl tetrandrine	33889-68-8	COc1ccc2CC3N(C)CCc4cc(OC)c(O)c(Oc5cc6C(Cc7ccc(Oc1c2)cc7)N(C)CCc6cc5OC)c34	C37H40N2O6	608.72	Angiogenesis;Cytoskeletal Signaling;Microbiology/Virology;Tyrosine Kinase/Adaptors	Antibiotic;FAK;Antibacterial	Antibiotic; Bacterial; FAK	(R)-Fangchinoline ((+)-Thalrugosine) is extracted from Stephania tetrandra S. Moore.	Guo B, et al. J Drug Target. 2015 Apr;23(3):266-74.	千金藤
251	PHD191183	b	2	10	10	DMSO	T2984	Scopoletin	Chrysatropic acid;Esculetin 6-methyl ether;Gelseminic acid;6-Methylesculetin	92-61-5	COc1cc2ccc(=O)oc2cc1O	C10H8O4	192.17	Apoptosis;Neuroscience	Cholinesterase (ChE);AChR;Apoptosis	AChE; Apoptosis; mAChR	Scopoletin (Esculetin 6-methyl ether) is a plant growth factor derived from the root of Scopolia carniolica, inhibits of acetylcholinesterase (AChE).	Lee HI, Lee MK. Toxicol Lett. 2015 Sep 17;237(3):210-8.	天仙子
252	PHD191183	b	3	10	10	DMSO	T2887	Trigonelline	Trigenolline	535-83-1	C[n+]1cccc(c1)C([O-])=O	C7H7NO2	137.14	Apoptosis;Metabolism	Ferroptosis;Apoptosis;Endogenous Metabolite	Apoptosis; Endogenous Metabolite; Ferroptosis	Trigonelline (Trigenolline), an alkaloid with potential antidiabetic activity, is present in considerable amounts in coffee.	Ilavenil S, et al. Trigonelline protects the cardiocyte from hydrogen peroxide induced apoptosis in H9c2 cells. Asian Pac J Trop Med. 2015 Apr;8(4):263-8.;Joanna Folwarczna, et al. Effects of Trigonelline, an Alkaloid Present in Coffee, on Diabetes-Induced Disorders in the Rat Skeletal System. Nutrients. 2016 Mar; 8(3): 133.	葫芦
253	PHD191183	b	4	10	10	DMSO	T2720	Ginsenoside Rc	Panaxoside Rc	11021-14-0	CC(C)=CCC[C@](C)(O[C@@H]1O[C@H](CO[C@@H]2O[C@@H](CO)[C@H](O)[C@H]2O)[C@@H](O)[C@H](O)[C@H]1O)[C@H]1CC[C@]2(C)[C@@H]1[C@H](O)C[C@@H]1[C@@]3(C)CC[C@H](O[C@@H]4O[C@H](CO)[C@@H](O)[C@H](O)[C@H]4O[C@@H]4O[C@H](CO)[C@@H](O)[C@H](O)[C@H]4O)C(C)(C)[C@@H]3CC[C@@]21C	C53H90O22	1079.27	Apoptosis;Immunology/Inflammation;Membrane transporter/Ion channel;Neuroscience	Interleukin;GABA Receptor;TNF	GABA Receptor; Interleukin; TNF Receptor	Ginsenoside Rc (Panaxoside Rc) is one of the ginsenosides from Panax ginseng, inhibits the expression of TNF-α and IL-1β.	Yang JW, Kim SS. Molecules. 2015 Jan 14;20(1):1293-303.	人参
254	PHD191183	b	5	10	10	DMSO	T2770	Gentiopicroside	Gentiopicrin	20831-76-9	OC[C@H]1O[C@@H](O[C@@H]2OC=C3C(=O)OCC=C3[C@H]2C=C)[C@H](O)[C@@H](O)[C@@H]1O	C16H20O9	356.32	Metabolism;Microbiology/Virology;Proteases/Proteasome	HCV Protease;Cytochromes P450	CYP2A6; CYP2E1; Cytochrome P450; HCV	Gentiopicroside (Gentiopicrin), a naturally occurring iridoid glycoside, extracted from Gentiana manshurica Kitag, inhibits P450 activity, with an IC50 and a Ki of 61 μM and 22.8 μM for CYP2A6; has antianti-inflammatoryand antioxidative effects.	Zhang K, et al. Int J Nanomedicine. 2013;8:3227-39.	龙胆
255	PHD191183	b	6	10	10	DMSO	T2909	Fraxetin	7,8-dihydroxy-6-methoxy coumarin	574-84-5	COc1cc2ccc(=O)oc2c(O)c1O	C10H8O5	208.17	Apoptosis	Apoptosis	Apoptosis	Fraxetin (7,8-dihydroxy-6-methoxy coumarin) has dual-antioxidative ,hepatoprotective and antihyperglycemic functions, it shows potent protective effects against CCl4 induced oxidative stress and hepatic fibrosis, has a marked inhibitory effect on S.aureus proliferation. It increased the level of Nrf2/ARE, and HO-1, inhibit the formation of ROS, cytochrome c release, activation of caspase-3 and 9,…	Wang H, et al. Mol Med Rep. 2014 Nov;10(5):2341-5.	陉
256	PHD191183	b	7	10	10	DMSO	T2961	Notoginsenoside R1	Sanqi glucoside R1;Sanchinoside R1	80418-24-2	[H][C@@]1(CC[C@]2(C)[C@]1([H])[C@H](O)C[C@]1([H])[C@@]3(C)CC[C@H](O)C(C)(C)[C@]3([H])[C@H](C[C@@]21C)O[C@]1([H])O[C@H](CO)[C@@H](O)[C@H](O)[C@H]1O[C@]1([H])OC[C@@H](O)[C@H](O)[C@H]1O)[C@](C)(CCC=C(C)C)O[C@@H]1O[C@H](CO)[C@@H](O)[C@H](O)[C@H]1O	C47H80O18	933.13	Apoptosis;MAPK;Neuroscience	Beta Amyloid;Apoptosis;ERK	Amyloid-β; Apoptosis; ERK1; ERK2	Notoginsenoside R1 (Sanchinoside R1) has been shown to exhibit antioxidant, antiapoptotic, anti-inflammatory, and immune-stimulatory properties.	Lee CY, et al. Inhibition of human colorectal cancer metastasis by notoginsenoside R1, an important compound from Panax notoginseng. Oncol Rep. 2017 Jan;37(1):399-407.;Fang H, et al. Notoginsenoside R1 inhibits vascular smooth muscle cell proliferation, migration and neointimal hyperplasia through PI3K/Akt signaling. Sci Rep. 2018 May 15;8(1):7595.	人参
257	PHD191183	b	8	10	10	DMSO	T2875	Angelicin	Isopsoralen	523-50-2	O=c1ccc2ccc3occc3c2o1	C11H6O3	186.16	Apoptosis;Immunology/Inflammation;Microbiology/Virology	Apoptosis;Virus Protease;Antiviral	antiviral; Apoptosis; Virus Protease	Angelicin (Isopsoralen), is a furanocoumarin with anti-Y, antiviral, anti-inflammatory activity.	Lu H, et al. Afr Health Sci. 2014 Sep;14(3):641-7.	补骨脂
258	PHD191183	b	9	10	10	DMSO	T2763	Panaxadiol	20(R)-Panaxadiol	19666-76-3	[H][C@@]1(CC[C@]2(C)[C@]1([H])[C@H](O)C[C@]1([H])[C@@]3(C)CC[C@H](O)C(C)(C)[C@]3([H])CC[C@@]21C)[C@@]1(C)CCCC(C)(C)O1	C30H52O3	460.73	Chromatin/Epigenetic;Metabolism	HIF/HIF Prolyl-Hydroxylase	Others	Panaxadiol (20(R)-Panaxadiol) is a novel antitumor agent extracted from the Chinese medicinal herb Panax ginseng.	Lin X, et al. Exp Hematol. 2015 May;43(5):364-73.	人参
259	PHD191183	b	10	10	10	DMSO	T2851	Daphnetin	7,8-Dihydroxycoumarin;Daphnetol	486-35-1	Oc1ccc2ccc(=O)oc2c1O	C9H6O4	178.14	Angiogenesis;Autophagy;Chromatin/Epigenetic;Cytoskeletal Signaling;JAK/STAT signaling;Microbiology/Virology;Tyrosine Kinase/Adaptors	EGFR;PKA;Parasite;PKC;Autophagy	Autophagy; EGFR; Parasite; PKA; PKC	Daphnetin (7,8-Dihydroxycoumarin), a natural coumarin derivative, is a protein kinase inhibitor with inhibitory for EGFR (IC50: 7.67 μM), PKA (IC50: 9.33 μM), and PKC (IC50: 25.01 μM), also exhibit anti-oxidant and anti-inflammatory activities.	Kane K, et al. Biochem Cell Biol, 2012, 90(5), 657-666.;Lv H, et al. Daphnetin-mediated Nrf2 antioxidant signaling pathways ameliorate tert-butyl hydroperoxide (t-BHP)-induced mitochondrial dysfunction and cell death. Free Radic Biol Med. 2017 May;106:38-52.;Liao MJ, et al. Fundam Clin Pharmacol, 2012.;Yang EB, et al. Biochem Biophys Res Commun, 1999, 260(3), 682-685.;Yang YZ, et al. Am J Trop Me…	瑞香
260	PHD191183	b	11	10	10	DMSO	T2804	Panaxatriol	Panaxtriol	32791-84-7	CC12CCC(C1C(O)CC1C3(C)CCC(O)C(C)(C)C3C(O)CC21C)C1(C)CCCC(C)(C)O1	C30H52O4	476.73	Others	Others	Others	Panaxatriol (Panaxtriol) can relieve myelosuppression induced by radiation injury.	Cheng Y, Shen LH, Zhang JT. Acta Pharmacol Sin. 2005 Feb;26(2):143-9.	人参
261	PHD191183	c	2	10	10	DMSO	T2777	Ginsenoside Rg1	Sanchinoside C1;Panaxoside Rg1;Sanchinoside Rg1;Panaxoside A;Ginsenoside A2	22427-39-0	[H][C@@]12[C@H](CC[C@@]1(C)[C@]1(C)C[C@H](O[C@@H]3O[C@H](CO)[C@@H](O)[C@H](O)[C@H]3O)[C@@]3([H])C(C)(C)[C@@H](O)CC[C@]3(C)[C@@]1([H])C[C@H]2O)[C@](C)(CCC=C(C)C)O[C@@H]1O[C@H](CO)[C@@H](O)[C@H](O)[C@H]1O	C42H72O14	801.01	Apoptosis;Neuroscience;NF-κB	Beta Amyloid;Apoptosis;NF-κB	Amyloid-β; Apoptosis; NF-κB	Ginsenoside Rg1 (Panaxoside Rg1) is a class of steroid glycosides, and triterpene saponins found exclusively in the plant genus Panax (ginseng). It improves spatial learning and increase hippocampal synaptophysin level in mice, plus demonstrates estrogen-like activity.	Kwok HH, et al. Toxicol Appl Pharmacol. 2015 Sep 15;287(3):276-83.	人参
262	PHD191183	c	3	10	10	DMSO	T2933	Wogonin	Vogonin	632-85-9	O=C1C=2C(=C(OC)C(O)=CC2O)OC(=C1)C3=CC=CC=C3	C16H12O5	284.26	Apoptosis;Autophagy;Cell Cycle/Checkpoint;Cytoskeletal Signaling;Stem Cells	Apoptosis;Wnt/beta-catenin;Autophagy;CDK	Apoptosis; Autophagy; CDK; Wnt	Wogonin (Vogonin) is a cell-permeable and orally available flavonoid that displays anti-inflammatory and anticancer properties.	Chen LG, et al. Mol Nutr Food Res. 2008, 52(11):1349-57.;Li HD, et al. Wogonin attenuates inflammation by activating PPAR-γ in alcoholic liver disease. Int Immunopharmacol. 2017 Sep;50:95-106.;Geng X, et al. Exp Ther Med. 2015, 10(3):1066-1070.;Kuang Y, Chai Y, Xu L, et al. Glabrone as a specific UGT1A9 probe substrate and its application in discovering the inhibitor glycycoumarin[J]. European Jo…	黄芩
263	PHD191183	c	4	10	10	DMSO	T2896	Alantolactone	helenin;Eupatal;Helenine;(+)-Alantolactone;Alant camphor;Inula camphor	546-43-0	[H][C@@]12C[C@@]3(C)CCC[C@H](C)C3=C[C@]1([H])C(=C)C(=O)O2	C15H20O2	232.32	Apoptosis;JAK/STAT signaling;Stem Cells	STAT;TGF-beta/Smad;Apoptosis	Apoptosis; STAT; TGF-beta/Smad	Alantolactone is a selective inhibitor of STAT3 that induces cancer-associated apoptosis and has antitumor activity.	Khan M, et al. Alantolactone induces apoptosis in glioblastoma cells via GSH depletion, ROS generation, and mitochondrial dysfunction. IUBMB Life. 2012 Sep;64(9):783-94.;Shi Y, et al. Alantolactone inhibits cell proliferation by interrupting the interaction between Cripto-1 and activin receptor type II A in activin signaling pathway. J Biomol Screen. 2011 Jun;16(5):525-35.;Chun J, et al. Alantola…	风毛菊
264	PHD191183	c	5	10	10	DMSO	T2911	Stevioside		57817-89-7	C[C@@]12CCC[C@](C)(C1CC[C@@]13CC(=C)[C@](C1)(CCC23)O[C@H]1O[C@H](CO)C(O)[C@H](O)[C@H]1O[C@@H]1O[C@H](CO)[C@@H](O)[C@H](O)[C@H]1O)C(=O)O[C@@H]1O[C@H](CO)C(O)[C@H](O)C1O	C38H60O18	804.87	Immunology/Inflammation	TLR	TLR2	A natural, noncaloric sweetener with a potency 300 times more than that of regular sucrose. Exhibits transepithelial p-aminohippurate transport via organic anion transport system interference.	Chen X, Cheng F, Liu Y, et al. Toll-like receptor 2 and Toll-like receptor 4 exhibit distinct regulation of cancer cell stemness mediated by cell death-induced high-mobility group box 1[J]. EBioMedicine. 2019, 40: 135-150.;Zhang L, Shi H, Chen H, et al. Dedifferentiation process driven by radiotherapy-induced HMGB1/TLR2/YAP/HIF-1α signaling enhances pancreatic cancer stemness[J]. Cell Death & Dis…	甜叶菊
265	PHD191183	c	6	10	10	DMSO	T2902	Costunolide	(+)-Costunolide;NSC 106404;Costus lactone	553-21-9	[H][C@]12OC(=O)C(=C)[C@]1([H])CC\C(C)=C\CC\C(C)=C\2	C15H20O2	232.32	Apoptosis;DNA Damage/DNA Repair;Metabolism	Endogenous Metabolite;Apoptosis;Telomerase	Apoptosis; Endogenous Metabolite; FPTase; Telomerase (MCF-7); Telomerase (MDA-MB-231)	Costunolide (Costus lactone) has anti-inflammatory and anti-oxidant properties and mediates apoptosis.	Park SH, et al, Planta Med, 2001, 67(4), 358-359.;Jeong SJ, et al, Cancer Lett, 2002, 187(1-2), 129-133.;Duripandiyan V, et al, BMC Complement Altern Med, 2012, 12, 13.;Choi SH, et al, Cancer Lett, 2005, 227(2), 153-162.;Lee MG, et al, Biol Pharm Bull, 2001, 24(3), 303-306.	风毛菊
266	PHD191183	c	7	10	10	DMSO	T2846	Isoimperatorin		482-45-1	CC(C)=CCOc1c2ccoc2cc2oc(=O)ccc12	C16H14O4	270.28	Microbiology/Virology;Neuroscience	Antibacterial;Cholinesterase (ChE)	AChE; Bacterial	Isoimperatorin is an anti-inflammatory agent, exhibits significant inhibitory effects on acetylcholinesterase (AChE).	Liu G, et al. Identification of Nematicidal Constituents of Notopterygium incisum Rhizomes against Bursaphelenchus xylophilus and Meloidogyne incognita. Molecules. 2016 Sep 23;21(10). pii: E1276.;Park EY, et al. Angelica dahurica Extracts Improve Glucose Tolerance through the Activation of GPR119. PLoS One. 2016 Jul 8;11(7):e20158796.;Kim DK, et al. Acetylcholinesterase inhibitors from the roots …	蛇床
267	PHD191183	c	8	10	10	DMSO	T2844	Hyperoside	Quercetin 3-galactoside;Hyperin	482-36-0	OC[C@H]1O[C@@H](Oc2c(oc3cc(O)cc(O)c3c2=O)-c2ccc(O)c(O)c2)[C@H](O)[C@@H](O)[C@H]1O	C21H20O12	464.38	Microbiology/Virology	Antifungal;Influenza Virus	Fungal; Influenza Virus	Hyperoside (Hyperin) is a naturally occuring flavonoid compound which shows multiple bioactivities, including myocardial protection, anti-redox, and anti-inflammatory activities.	Zhang N, et al. PLoS One. 2014 Jul 1;9(7):e98973.	金丝桃
268	PHD191183	c	9	10	10	DMSO	T2925	Schisandrin B	Schizandrin B;Schisandrin B (Sch B);Wuweizisu-B;gamma-Schisandrin	61281-37-6	COc1cc2C[C@H](C)[C@H](C)Cc3cc4OCOc4c(OC)c3-c2c(OC)c1OC	C23H28O6	400.46	Autophagy;DNA Damage/DNA Repair;Immunology/Inflammation;Metabolism;NF-κB;PI3K/Akt/mTOR signaling	ATM/ATR;Reactive Oxygen Species;Autophagy	ATR; Autophagy; Reactive Oxygen Species	Schisandrin B (Schisandrin B (Sch B)) has an antioxidant effect on rodent liver and heart.	Wan CK, et al. Biochem Pharmacol, 2006, 72(7), 824-837.;Ip SP, et al. Planta Med, 1995, 61(5), 398-401.;Qiangrong P, et al. Biochem Biophys Res Commun, 2005, 335(2), 406-411.;Nishida H, et al. Nucleic Acids Res, 2009, 37(17), 5678-5689.;Wu YF, et al. World J Gastroenterol, 2004, 10(20), 2944-2948.	五味子
269	PHD191183	c	10	10	10	DMSO	T2835	Morin	Al-Morin;Toxylon pomiferum;Calico Yellow;Aurantica	480-16-0	Oc1ccc(c(O)c1)-c1oc2cc(O)cc(O)c2c(=O)c1O	C15H10O7	302.24	Others	Others	Others	Morin (Calico Yellow) was found to be a weak inhibitor of fatty acid synthase (IC50: 2.33 μM). Morin is a yellow color substance that can be isolated from Maclura pomifera (Osage orange), Maclura tinctoria (old fustic) and from leaves of Psidium guajava (common guava).	Tian, WX. Current Medicinal Chemistry, 2006, 13 (8): 967–977.;Yang Y, Liu M, Wang K, et al. Chemical and cytological evaluation of honeybee pollen antioxidant ability[J]. Journal of Food Science. 2020, 85(3): 824-833.	桑
270	PHD191183	c	11	10	10	DMSO	T2822	Ginsenoside Rb1	Gypenoside Ⅲ;Gypenoside III	41753-43-9	CC(C)=CCC[C@](C)(O[C@@H]1O[C@H](CO[C@@H]2O[C@H](CO)[C@@H](O)[C@H](O)[C@H]2O)[C@@H](O)[C@H](O)[C@H]1O)[C@H]1CC[C@]2(C)[C@@H]1[C@H](O)C[C@@H]1[C@@]3(C)CC[C@H](O[C@@H]4O[C@H](CO)[C@@H](O)[C@H](O)[C@H]4O[C@@H]4O[C@H](CO)[C@@H](O)[C@H](O)[C@H]4O)C(C)(C)[C@@H]3CC[C@@]21C	C54H92O23	1109.29	Autophagy;Immunology/Inflammation;Membrane transporter/Ion channel;Microbiology/Virology;NF-κB	ATPase;NF-κB;IRAK;Mitophagy;Autophagy;HSV	Autophagy; HSV; IRAK; Mitophagy; Na+/K+ ATPase; Na+/K+-ATPase; NF-κB	Ginsenoside Rb1 (Gypenoside Ⅲ) is part of a class of steroid glycosides; may have properties that inhibit or prevent the growth of tumors.	Zhang XJ, et al. Vascul Pharmacol. 2015 Oct;73:86-95.	人参
271	PHD191183	d	2	10	10	DMSO	T2901	Daidzin	NPI-031D;Daidzein 7-O-glucoside;Daidzoside;Daidzein 7-glucoside	552-66-9	OC[C@H]1O[C@@H](Oc2ccc3c(c2)occ(-c2ccc(O)cc2)c3=O)[C@H](O)[C@@H](O)[C@@H]1O	C21H20O9	416.38	Metabolism;Microbiology/Virology	Dehydrogenase;Reverse Transcriptase;Mitochondrial Metabolism	ALDH-Ⅰ; ALDH-Ⅱ; Mitochondrial Metabolism; Reverse Transcriptase	Daidzin (Daidzoside) is an isoflavone isolated from soya bean with anti-oxidant, anti-carcinogenic, and anti-atherosclerotic activities.	Keung WM, et al. Proc Natl Acad Sci U S A. 1993, 90(4):1247-51.;Yuan Q, Cao S, Dong Q, et al. ALDH2 Activation Inhibited Cardiac Fibroblast-to-Myofibroblast Transformation Via the TGF-β1/Smad Signaling Pathway[J]. Journal of cardiovascular pharmacology. 2019 Apr;73(4): 248-256.;Xie CI, et al. Alcohol Clin Exp Res. 1994, 18(6):1443-7.;Oh HJ, et al. Mol Cell Endocrinol. 2013, 376(1-2):107-13.	大豆
272	PHD191183	d	3	10	10	DMSO	T2872	Ginsenoside Re	Ginsenoside B2;Panaxoside Re;Chikusetsusaponin Ivc;Sanchinoside Re	52286-59-6	[H][C@@]1(CC[C@]2(C)[C@]1([H])CC[C@]1([H])[C@@]3(C)CC[C@H](O)C(C)(C)[C@]3([H])[C@H](C[C@@]21C)O[C@@H]1O[C@H](CO)[C@@H](O)[C@H](O)[C@H]1O[C@@H]1O[C@@H](C)[C@H](O)[C@@H](O)[C@H]1O)[C@](C)(CCC=C(C)C)O[C@@H]1O[C@H](CO)[C@@H](O)[C@H](O)[C@H]1O	C48H82O18	947.15	MAPK;Metabolism;Neuroscience;NF-κB	Endogenous Metabolite;NF-κB;Beta Amyloid;JNK	Amyloid-β; Endogenous Metabolite; JNK; NF-κB	Ginsenoside Re (Ginsenoside B2) may have properties that inhibit or prevent the growth of tumors.	Nam Y, et al. J Appl Toxicol. 2015 Aug;35(8):927-44.	人参
273	PHD191183	d	4	10	10	DMSO	T2942	Psoralen	Ficusin;Furocoumarin;psoralene	66-97-7	O=C1OC2=C(C=C3C(=C2)OC=C3)C=C1	C11H6O3	186.16	Apoptosis;Cell Cycle/Checkpoint;DNA Damage/DNA Repair;Microbiology/Virology;Proteases/Proteasome	DNA/RNA Synthesis;Apoptosis;Influenza Virus;HIV Protease	Apoptosis; DNA/RNA Synthesis; HIV; Influenza Virus	Psoralen (Ficusin) is a furocoumarin that intercalates with DNA, inhibiting DNA synthesis and cell division.	Wang X, et al. Biol Pharm Bull. 2016, 39(5):815-22.;Xiaomei Yuan, et al. BioMed Research International. 2016, 2016:6869452.	补骨脂
274	PHD191183	d	5	10	10	DMSO	T2794	Astilbin	Taxifolin 3-rhamnoside;Neoastilbin;Neoisoastilbin;Isoastilbin;Taxifolin 3-O-rhamnoside	29838-67-3	C[C@@H]1O[C@@H](O[C@@H]2[C@H](Oc3cc(O)cc(O)c3C2=O)c2ccc(O)c(O)c2)[C@H](O)[C@H](O)[C@H]1O	C21H22O11	450.39	Apoptosis;Immunology/Inflammation;NF-κB	NF-κB;Nrf2;TNF	Keap1-Nrf2; NF-κB; TNF Receptor; TNF-α	Astilbin (Neoastilbin) is actions Flavonoid phytochemical found in St. John′s wort and Traditional Chinese Medicine herbal preparations.	Diao H, Kang Z, Han F, Jiang W. Food Chem Toxicol. 2014 Jan;63:104-10.	落新妇
275	PHD191183	d	6	10	10	DMSO	T2881	Crustecdysone	Ecdysterone;B-ecdysone;Hydroxyecdysone;Commisterone;20-Hydroxyecdysone	5289-74-7	CC(C)(O)CCC(O)C(C)(O)C1CCC2(O)C3=CC(=O)C4CC(O)C(O)CC4(C)C3CCC12C	C27H44O7	480.63	Apoptosis;Autophagy;Metabolism;Proteases/Proteasome	Caspase;Endogenous Metabolite;Autophagy	Autophagy; Caspase; Endogenous Metabolite	Crustecdysone (Hydroxyecdysone) is a steroid hormone that regulates the processes of molting or ecdysis in insects.	Hung TJ, et al. J Diabetes Complications, 2012.;Hu J, et al. J Cell Biochem, 2010, 111(6), 1512-1521.;Tian L, et al. Arch Insect Biochem Physiol, 2012, 79(4-5), 207-219.;Kizelsztein P, et al. Am J Physiol Endocrinol Metab, 2009, 296(3), E433-439.;Peschel W, et al. J Pharm Pharmacol, 2011, 63(11), 1483-1495.;Phungphong S, et al. 20-Hydroxyecdysone attenuates cardiac remodeling in spontaneously hyp…	蓝耳草
276	PHD191183	d	7	10	10	DMSO	T2732	(-)-Epicatechin gallate	(−)-Epicatechin 3-gallate;Epicatechin gallate;(-)-Epicatechin 3-gallate;(-)-Epicatechin 3-O-gallate;ECG	1257-08-5	O(C(=O)C1=CC(O)=C(O)C(O)=C1)[C@H]2[C@H](OC=3C(C2)=C(O)C=C(O)C3)C4=CC(O)=C(O)C=C4	C22H18O10	442.37	Autophagy;Immunology/Inflammation;Microbiology/Virology;Neuroscience	Virus Protease;COX;Autophagy	Autophagy; COX; Virus Protease	(-)-Epicatechin gallate ((-)-Epicatechin 3-O-gallate) is one of the catechin isomers and a potent antioxidant that can modulate a wide range of membrane proteins. Its bilayer-modifying potency was tested using gramicidin A (gA) channels as probes. All the catechins alter gA channel function and modify bilayer properties, with a 500-fold range in potency. The gallate group causes current block, as…	Hwang Y H, Jang S A, Kim T, et al. Anti-osteoporotic and Anti-adipogenic Effects of Rhus chinensis Nutgalls in Ovariectomized Mice Fed with a High-fat Diet[J]. Planta medica. 2019.;Rosado H, et al. Int J Mol Sci. 2015 Jul 23;16(8):16710-27.	儿茶
277	PHD191183	d	8	10	10	DMSO	T2766	Arctiin	Arctigenin-4-glucoside;NSC 315527;Arctii	20362-31-6	COc1ccc(C[C@H]2COC(=O)[C@@H]2Cc2ccc(O[C@@H]3O[C@H](CO)[C@@H](O)[C@H](O)[C@H]3O)c(OC)c2)cc1OC	C27H34O11	534.55	GPCR/G Protein	Adiponectin Receptor	Adiponectin receptor	Arctiin (Arctigenin-4-glucoside) acts on an agonists of the adiponectin receptor 1 with anti-cancer effects.	Hayashi K, et al. Biol Pharm Bull. 2010, 33(7):1199-205.;Matsuzaki Y, et al. Oncol Rep. 2008, 19(3):721-7.;Sun Y, et al. PLoS One. 2013, 8(5):e63354.	牛蒡
278	PHD191183	d	9	10	10	DMSO	T2878	Ginsenoside Rd	Panaxoside Rd;Sanchinoside Rd;Gypenoside VIII	52705-93-8	[H][C@@]12[C@H](CC[C@@]1(C)[C@]1(C)CC[C@@]3([H])C(C)(C)[C@H](CC[C@]3(C)[C@@]1([H])C[C@H]2O)O[C@@H]1O[C@H](CO)[C@@H](O)[C@H](O)[C@H]1O[C@@H]1O[C@H](CO)[C@@H](O)[C@H](O)[C@H]1O)C(C)(CCC=C(C)C)O[C@@H]1O[C@H](CO)[C@@H](O)[C@H](O)[C@H]1O	C48H82O18	947.15	Immunology/Inflammation;Membrane transporter/Ion channel;Metabolism;Neuroscience;NF-κB	Calcium Channel;Cytochromes P450;COX;Endogenous Metabolite;NF-κB	Calcium Channel; COX; Cytochrome P450; Endogenous Metabolite; NF-κB; P450	Ginsenoside Rd (Gypenoside VIII) may have properties that inhibit or prevent the growth of tumors.	Wang B, et al. Neural Regen Res. 2014 Sep 15;9(18):1678-87.	人参
279	PHD191183	d	10	10	10	DMSO	T2855	Icariin	Ieariline	489-32-7	COC1=CC=C(C=C1)C1=C(O[C@@H]2O[C@@H](C)[C@H](O)[C@@H](O)[C@H]2O)C(=O)C2=C(O)C=C(O[C@@H]3O[C@H](CO)[C@@H](O)[C@H](O)[C@H]3O)C(CC=C(C)C)=C2O1	C33H40O15	676.66	Autophagy;DNA Damage/DNA Repair;Metabolism	Autophagy;PPAR;PDE	Autophagy; PDE5; phosphodiesterase; PPAR	Icariin (Ieariline) belongs to the flavonol glycoside group of natural products, can inhibit PDE5 and PDE4 activity (IC50=432/73.50 μM), is also a PPARα activator. Icariin can increase cardiovascular and cerebrovascular blood flow, promote hematopoiesis, immunity and bone metabolism.	Gao Y, Xu G, Ma L, et al. Icariside I specifically facilitates ATP or nigericin-induced NLRP3 inflammasome activation and causes idiosyncratic hepatotoxicity[J]. Cell Communication and Signaling. 2021, 19(1): 1-14.;Joo H, et al. Icariin Improves Functional Behavior in a Mouse Model of Traumatic Brain Injury and Promotes Synaptic Plasticity Markers. Planta Med. 2019 Feb;85(3):231-238.;Pu L, et al.…	淫羊藿
280	PHD191183	d	11	10	10	DMSO	T2765	Rosmarinic acid	Labiatenic acid;Rosemary acid	20283-92-5	C([C@@H](OC(/C=C/C1=CC(O)=C(O)C=C1)=O)C(O)=O)C2=CC(O)=C(O)C=C2	C18H16O8	360.31	Apoptosis;Metabolism;Neuroscience;NF-κB	Transferase;Monoamine Oxidase;IκB/IKK;MAO;Apoptosis;Endogenous Metabolite	Apoptosis; COMT; Endogenous Metabolite; IKKβ; MAO-A; MAO-B; Monoamine Oxidase	Rosmarinic acid (Labiatenic acid) is widely found in plants and has antioxidant, anti-inflammatory, and antibacterial activities. It inhibits MAO-A, MAO-B, and COMT with IC50 of 50.1, 184.6, and 26.7 μM respectively.	Fernando PM, et al. Rosmarinic Acid Attenuates Cell Damage against UVB Radiation-Induced Oxidative Stress via Enhancing Antioxidant Effects in Human HaCaT Cells. Biomol Ther (Seoul). 2016 Jan;24(1):75-84.;Andrade JM, et al. Combining in vitro and in silico approaches to evaluate the multifunctional profile of rosmarinic acid from Blechnum brasiliense on targets related to neurodegeneration. Chem …	迷迭香
281	PHD191183	e	2	10	10	DMSO	T2916	Patchouli alcohol	Patchouli camphor;Patchoulol;(-)-Patchouli Alcohol	5986-55-0	[H][C@@]12CC[C@@]3(C)[C@]([H])(C1)[C@@H](C)CC[C@@]3(O)C2(C)C	C15H26O	222.37	Microbiology/Virology	Antifungal;Antibacterial	antifungal; Bacterial	Patchouli alcohol (Patchoulol) is a naturally occurring tricyclic sesquiterpenoid found in patchouli oil. It is a key bioactive component known for its immunomodulatory, anti-inflammatory, antioxidant, antitumor, antibacterial, anti-atherosclerotic, antiemetic, and sedative properties.	Lian DW, et al. Unraveling the Novel Protective Effect of Patchouli Alcohol Against Helicobacter pylori-Induced Gastritis: Insights Into the Molecular Mechanism in vitro and in vivo. Front Pharmacol. 2018 Nov 22; 9:1347.;Feng XX, et al. Effects of topical application of patchouli alcohol on the UV-induced skin photoaging in mice. Eur J Pharm Sci. 2014 Oct 15;63:113-23.;Yu Y, Zhang Y, Wang S, et a…	刺蕊草
282	PHD191183	e	3	10	10	DMSO	T2957	Arctigenin	(-)-Arctigenin	7770-78-7	C([C@@H]1[C@@H](CC2=CC(OC)=C(OC)C=C2)COC1=O)C3=CC(OC)=C(O)C=C3	C21H24O6	372.41	Apoptosis;Autophagy;Microbiology/Virology;Proteases/Proteasome	Apoptosis;MMP;Influenza Virus;Autophagy	Apoptosis; Autophagy; Influenza Virus; MMP	(-)-Arctigenin ((-)-Arctigenin) is found in burdock. (-)-Arctigenin is isolated from Cnicus benedictus, Forsythia viridissima, Arctium lappa, Ipomoea cairica and others (CCD). Arctigenin is a lignan found in certain plants of the Asteraceae, including the Greater burdock (Arctium lappa) and Saussurea heteromalla. It has shown antiviral and anticancer effects. It is the aglycone of arctiin.	Wu X, et al. Biochem Pharmacol. 2015 Aug 15;96(4):323-36.	牛蒡
283	PHD191183	e	4	10	10	DMSO	T2805	Chlorogenic Acid	NSC-407296;3-O-Caffeoylquinic acid;Heriguard	327-97-9	O(C(C=CC1=CC(O)=C(O)C=C1)=O)[C@@H]2C[C@@](C(O)=O)(O)C[C@@H](O)[C@H]2O	C16H18O9	354.31	Chromatin/Epigenetic;Immunology/Inflammation;Metabolism;Microbiology/Virology;NF-κB	HIF/HIF Prolyl-Hydroxylase;Reactive Oxygen Species;Influenza Virus;Endogenous Metabolite;Antibacterial	Bacterial; Endogenous Metabolite; HIF/HIF Prolyl-Hydroxylase; Influenza Virus; Reactive Oxygen Species	Chlorogenic acid is a natural phenol found in honeysuckle. Chlorogenic acid has a wide range of biological activities including anti-inflammatory, antioxidant, antitumor, antimicrobial, and neuroprotective.	Wang Z, et al. Chlorogenic acid alleviates obesity and modulates gut microbiota in high-fat-fed mice. Food Sci Nutr. 2019 Jan 28;7(2):579-588.;Changizi Z, et al. Chlorogenic acid inhibits growth of 4T1 breast cancer cells through involvement in Bax/Bcl2 pathway. J Cancer Res Ther. 2020 Oct-Dec;16(6):1435-1442.;Sadeghi Ekbatan S, et al. Chlorogenic Acid and Its Microbial Metabolites Exert Anti-Pro…	杜仲
284	PHD191183	e	5	10	10	DMSO	T2856	(-)-Epicatechin	(-)-Epicatechol;Epicatechin;L-Epicatechin	490-46-0	O[C@H]1[C@H](OC=2C(C1)=C(O)C=C(O)C2)C3=CC(O)=C(O)C=C3	C15H14O6	290.27	Apoptosis;Immunology/Inflammation;Metabolism;Neuroscience	COX;Ferroptosis;Endogenous Metabolite	COX; Endogenous Metabolite; Ferroptosis	(-)-Epicatechin (Epicatechin) is an inhibitor of cyclooxygenase-1 (COX-1), inhibiting the IL-1β-induced expression of iNOS by blocking the nuclear localization of the p65 subunit of NF-κB.	Shim K S, Hwang Y H, Jang S A, et al. . Water Extract of Lysimachia christinae Inhibits Trabecular Bone Loss and Fat Accumulation in Ovariectomized Mice[J]. Nutrients. 2020, 12(7): 1927.;Shim K S, Hwang Y H, Jang S A, et al. Ethanol Extract of Amomum tsao-ko Ameliorates Ovariectomy-Induced Trabecular Loss and Fat Accumulation[J]. Molecules. 2021, 26(4): 784.;Elbaz HA, et al. PLoS One. 2014, 9(2):…	儿茶
285	PHD191183	e	6	10	10	DMSO	T2882	Genistin	Genistoside;Genistein glucoside;Genistein 7-glucoside;Genistine;Genistein 7-O-β-D-glucopyranoside	529-59-9	OC[C@H]1O[C@@H](Oc2cc(O)c3c(c2)occ(-c2ccc(O)cc2)c3=O)[C@H](O)[C@@H](O)[C@@H]1O	C21H20O10	432.38	Apoptosis;Endocrinology/Hormones	Apoptosis;Estrogen Receptor/ERR	Apoptosis; Estrogen Receptor/ERR	Genistin (Genistoside) is the major isoflavonoid of soybeans and soy products.It has been reported to possess various therapeutic effects, including anti-inflammatory and anticancer activities	Xiong YJ, et al. Arch Pharm Res. 2013 Mar;36(3):345-52	槐
286	PHD191183	e	7	10	10	DMSO	T2780	Catalpol	Catalpinoside;Digitalis purpurea L	2415-24-9	OCC1OC(OC2OC=CC3C(O)C4OC4(CO)C23)C(O)C(O)C1O	C15H22O10	362.33	Microbiology/Virology	HBV	HBV	Catalpol (Catalpinoside) is an iridoid glycoside with neuroprotective, anti-inflammatory, and anti-hepatitis virus effects.	Wang JH, et al. Biomed PharmacOthers. 2015 Feb;69:291-6.;Wang L, Sun Y, Ji J, et al. Effect and Mechanism of Catalpol on Remyelination via Regulation of the NOTCH1 Signaling Pathway[J]. Frontiers in Pharmacology. 2021, 12: 189.	地黄
287	PHD191183	e	8	10	10	DMSO	T2950	Schisandrin	Wuweizi alcohol-A;Wuweizichun-A;Schizandrol-A;Schizandrol	7432-28-2	COc1cc2CC(C)C(C)(O)Cc3cc(OC)c(OC)c(OC)c3-c2c(OC)c1OC	C24H32O7	432.51	Autophagy	Autophagy	Autophagy	Schisandrin (Wuweizi alcohol-A) is a compound with anti-asthmatic, anti-cancer, and anti-inflammatory effects.	Guo CX, et al. Pharmazie. 2015 Jan;70(1):29-32.	五味子
288	PHD191183	e	9	10	10	DMSO	T2853	Curcumol	(-)-Curcumol	4871-97-0	[H][C@@]12CC[C@H](C)[C@@]11C[C@@H](C(C)C)[C@@](O)(CC2=C)O1	C15H24O2	236.35	Angiogenesis;Apoptosis;Chromatin/Epigenetic;JAK/STAT signaling;Stem Cells;Tyrosine Kinase/Adaptors	Apoptosis;JAK	Apoptosis; JAK	Curcumol ((-)-Curcumol), a pure monomer derived from Rhizoma Curcumaeis, exhibits antitumor activities.	Zhang W, et al. Med Oncol, 2011, 28(1), 307-314.;Wang H, et al. Evid Based Complement Alternat Med, 2012, 2012, 746426.	姜
289	PHD191183	e	10	10	10	DMSO	T2834	Nobiletin	Hexamethoxyflavone	478-01-3	COc1ccc(cc1OC)-c1cc(=O)c2c(OC)c(OC)c(OC)c(OC)c2o1	C21H22O8	402.39	Apoptosis;Autophagy;Immunology/Inflammation;Metabolism;NF-κB;Proteases/Proteasome	Reactive Oxygen Species;ROR;Apoptosis;MMP;Autophagy	Apoptosis; Autophagy; MMP; Reactive Oxygen Species; ROR	Nobiletin (Hexamethoxyflavone) is a natural polymethoxylated flavone isolated from citrus peels with anti-inflammatory and anti-tumor activities. Nobiletin is practically insoluble (in water) and an extremely weak acidic compound (based on its pKa).	Sato T, et al. Cancer Res, 2002, 62(4), 1025-1029.;He B, et al. The Small Molecule Nobiletin Targets the Molecular Oscillator to Enhance Circadian Rhythms and Protect against Metabolic Syndrome. Cell Metab. 2016 Apr 12;23(4):610-21.;Whitman SC, et al. Atherosclerosis, 2005, 178(1), 25-32.;Murakami A, et al. Cancer Res, 2000, 60(18), 5059-5066.	柑桔
290	PHD191183	e	11	10	10	DMSO	T2799	(20S)-Protopanaxadiol	20-Epiprotopanaxadiol;20(S)-APPD	30636-90-9	CC(C)=CCC[C@](C)(O)[C@H]1CC[C@]2(C)[C@@H]1[C@H](O)C[C@@H]1[C@@]3(C)CC[C@H](O)C(C)(C)[C@@H]3CC[C@@]21C	C30H52O3	460.73	Apoptosis;Immunology/Inflammation;Membrane transporter/Ion channel;Metabolism;Neuroscience;NF-κB	Apoptosis;P-gp;Reactive Oxygen Species	Apoptosis; Apoptosis inducer; P-gp (P-glycoprotein); Reactive Oxygen Species	(20S)-Protopanaxadiol (20-Epiprotopanaxadiol) (20-Epiprotopanaxadiol), an apoptosis inducer, is an aglycon metabolic derivative of the protopanaxadiol-type ginseng saponin.	Wanderi C, et al. Anticancer Res. 2016, 36(3):925-32.;Popovich DG, et al. Can J Physiol Pharmacol. 2004, 82(3):183-90.;Oh HA, et al. Biol Pharm Bull. 2015, 38(2):331-5.	人参
291	PHD191183	f	2	10	10	DMSO	T2727	Salvianolic acid B		115939-25-8	OC(=O)[C@@H](Cc1ccc(O)c(O)c1)OC(=O)\C=C\c1ccc(O)c2O[C@@H]([C@@H](C(=O)O[C@H](Cc3ccc(O)c(O)c3)C(O)=O)c12)c1ccc(O)c(O)c1	C36H30O16	718.59	Others	Others	Others	Salvianolic acid B (Dan Shen Suan B), a natural product from Salvia miltiorrhiza, is a water-soluble antioxidant. Salvianolic acid B has antiplatelet aggregation, anticoagulant, and antithrombotic effects, and is commonly used in the study of microcirculatory disorders.	Zhang H, et al. Salvianolic Acid B Suppresses Non-Small-Cell Lung Cancer Metastasis through PKM2-Independent Metabolic Reprogramming. Evid Based Complement Alternat Med. 2022 Apr 23;2022:9302403.;Wang QL, et al. Salvianolic acid B prevents epithelial-to-mesenchymal transition through the TGF-beta1 signal transduction pathway in vivo and in vitro. BMC Cell Biol. 2010 May 5;11:31.;Liu P, et al. Eff…	鼠尾草属
292	PHD191183	f	3	10	10	DMSO	T2939	Forskolin	FSK;Coleonol;Colforsin	66575-29-9	CC(=O)O[C@H]1[C@@H](O)[C@@H]2C(C)(C)CC[C@H](O)[C@]2(C)[C@@]2(O)C(=O)C[C@@](C)(O[C@]12C)C=C	C22H34O7	410.5	Autophagy;Metabolism;Neuroscience	AChR;Adenylyl Cyclase;FXR;Autophagy	Adenylate Cyclase; Adenylyl cyclase (AC); Autophagy; FXR	Forskolin (Coleonol) is a natural product, an adenylate cyclase activator (EC50=0.5 μM). Forskolin increases cAMP levels, activates PXR and FXR, and induces autophagy. Forskolin produces positive inotropic effects in the heart, and has platelet anticoagulant and antihypertensive effects.	Park KH, et al. Modulation of PC12 cell viability by forskolin-induced cyclic AMP levels through ERK and JNK pathways: an implication for L-DOPA-induced cytotoxicity in nigrostriatal dopamine neurons. Toxicol Sci. 2012 Jul;128(1):247-57.;Follin-Arbelet V, et al. Cyclic AMP induces apoptosis in multiple myeloma cells and inhibits tumor development in a mouse myeloma model. BMC Cancer. 2011 Jul 18;…	毛喉鞘蕊花
293	PHD191183	f	4	10	10	DMSO	T2850	Bicuculline	(+)-Bicuculline;d-Bicuculline	485-49-4	[H][C@]1(OC(=O)c2c3OCOc3ccc12)[C@@]1([H])N(C)CCc2cc3OCOc3cc12	C20H17NO6	367.35	Membrane transporter/Ion channel;Neuroscience	GABA Receptor	GABA Receptor; GABAR	Bicuculline ((+)-Bicuculline) is a light-sensitive competitive antagonist of GABAA receptors, originally identified in 1932 from plant alkaloid extracts, and isolated from Dicentra cucullaria, Adlumia fungosa, Fumariaceae, and various Corydalis species.	Khawaled R, et al. Pflugers Arch, 1999, 438(3), 314-321.;Huang SH, et al. Eur J Pharmacol, 2003, 464(1), 1-8.	紫堇
294	PHD191183	f	5	10	10	DMSO	T2759	Loganin	Loganoside	18524-94-2	COC(=O)C1=CO[C@@H](O[C@@H]2O[C@H](CO)[C@@H](O)[C@H](O)[C@H]2O)[C@@H]2[C@@H](C)[C@@H](O)C[C@H]12	C17H26O10	390.38	Apoptosis;Neuroscience;NF-κB	NF-κB;AChR;Apoptosis;BACE;Cholinesterase (ChE)	AChE; Apoptosis; BACE1; BChE; NF-κB	Loganin (Loganoside), an iridoid glucoside, has been reported to be an inhibitor of Cox-1 and also noted to suppress TNF-α formation. This compound also has displayed potent free-radical-scavenging activity and inhibitory effects on melanogenesis.	Liu K, et al. Life Sci. 2015 Feb 15;123:78-85.	马钱子
295	PHD191183	f	6	10	10	DMSO	T3025	Asiaticoside	BRN0078195;CCRIS8995;Emdecassol;Ba 2742;Madecassol;NSC166062	16830-15-2	C(O[C@@H]1O[C@H](CO[C@@H]2O[C@H](CO)[C@@H](O[C@H]3[C@H](O)[C@H](O)[C@@H](O)[C@H](C)O3)[C@H](O)[C@H]2O)[C@@H](O)[C@H](O)[C@H]1O)(=O)[C@]45[C@](C=6[C@@](C)(CC4)[C@@]7(C)[C@](CC6)([C@]8(C)[C@@](CC7)([C@@](CO)(C)[C@@H](O)[C@H](O)C8)[H])[H])([C@@H](C)[C@H](C)CC5)[H]	C48H78O19	959.12	Apoptosis;Immunology/Inflammation;MAPK;Metabolism;NF-κB;Stem Cells	TGF-beta/Smad;Reactive Oxygen Species;Apoptosis;p38 MAPK;Endogenous Metabolite	Apoptosis; Endogenous Metabolite; p38 MAPK; Reactive Oxygen Species; TGF-beta/Smad; TGFβ1	Asiaticoside (Emdecassol) (Madecassol) is the active chemical component of the plant Centella asiatica. Asiaticoside is used to study potential treatments for wounds and burns.	Luo Y, et al. Mol Med Rep. 2015 Dec;12(6):8294-300.	积雪草
296	PHD191183	f	7	10	10	DMSO	T3027	Sodium Aescinate	Escin sodium salt	20977-05-3	[Na+].CC(OC(C)=O)C(C)C(=O)OC[C@@]12[C@@H](O)[C@H]3O[C@@H]1C[C@]1(C)C(=CC[C@@H]4[C@@]5(C)CC[C@H](O[C@@H]6O[C@@H]([C@@H](O[C@@H]7O[C@H](CO)[C@@H](O)[C@H](O)[C@H]7O)[C@H](O)[C@H]6O[C@@H]6OC[C@@H](O)[C@H](O)[C@H]6O)C([O-])=O)[C@@](C)(CO)[C@@H]5CC[C@@]14C)[C@@H]2CC3(C)C	C54H83NaO23	1123.21	Angiogenesis;Chromatin/Epigenetic	HIF	HIF-1α	Sodium Aescinate (Escin sodium salt) is extracted from Aesculus wilsonii.	Kang J, et al. World J Emerg Med. 2013;4(1):63-8.	七叶树
297	PHD191183	f	8	10	10	DMSO	T2841	Plumbagin	Plumbagone;Plumbagine;Plumbaein;2-Methyljuglone	481-42-5	CC1=CC(=O)c2c(O)cccc2C1=O	C11H8O3	188.18	Immunology/Inflammation	ROS	ROS	Plumbagin (Plumbaein) is a yellow dye, formally derived from naphthoquinone. It is named after the plant genus Plumbago, from which it was originally isolated. It is also commonly found in the carnivorous plant genera Drosera and Nepenthes. It is also a component of the black walnut drupe.	Sumsakul W,et al. Asian Pac J Trop Med. 2015 Nov;8(11):914-918.	白花丹
298	PHD191183	f	9	10	10	DMSO	T3028	Tripterin	Celastrol;Tripterine	34157-83-0	CC1=C(O)C(=O)C=C2C1=CC=C1[C@@]2(C)CC[C@@]2(C)[C@@H]3C[C@@](C)(CC[C@]3(C)CC[C@]12C)C(O)=O	C29H38O4	450.61	Apoptosis;Autophagy;Proteases/Proteasome;Ubiquitination	Apoptosis;Mitophagy;Proteasome;Autophagy	20S proteasome; Apoptosis; Autophagy; Mitophagy; Proteasome	Tripterin (Celastrol) is a natural product, a proteasome inhibitor that inhibits the pancreatic rennet-like activity of the 20S proteasome (IC50=2.5 μM). Tripterin has anti-inflammatory, anti-infectious, and immunomodulatory properties.	Sethi G, et al. Celastrol, a novel triterpene, potentiates TNF-induced apoptosis and suppresses invasion of tumor cells by inhibiting NF-kappaB-regulated gene products and TAK1-mediated NF-kappaB activation. Blood. 2007 Apr 1;109(7):2727-35.;Jiang X, Chen S, Zhang Q, et al. Celastrol is a novel selective agonist of cannabinoid receptor 2 with anti-inflammatory and anti-fibrotic activity in a mous…	南蛇藤
299	PHD191183	f	10	10	10	DMSO	T3026	(-)-Huperzine A	HupA;Huperzine A	102518-79-6	[H][C@@]12Cc3[nH]c(=O)ccc3[C@@](N)(CC(C)=C1)C2=CC	C15H18N2O	242.32	Apoptosis;Membrane transporter/Ion channel;Neuroscience	iGluR;Apoptosis;Cholinesterase (ChE)	AChE; AChE (G4 form); Apoptosis; iGluR	(-)-Huperzine A (HupA) , an active Lycopodium alkaloid extracted from the traditional Chinese herb, is a potent, selective and reversible acetylcholinesterase (AChE) inhibitor and has been widely used in China for the treatment of Alzheimer's disease (AD).	Wang R, et al. Acta Pharmacol Sin, 2006, 27(1), 1-26.;Zheng CY, et al. J Neurosci Res, 2008, 86(11), 2432-2440.;Zhao Q, et al. Eur J Pharmacol, 2002, 455(2-3), 101-107.;Zhang HY, et al. Trends Pharmacol Sci, 2006, 27(12), 619-625.	石杉
300	PHD191183	f	11	10	10	DMSO	T2945	Germacrone		6902-91-6	CC(C)=C1C\C=C(C)/CC\C=C(C)/CC1=O	C15H22O	218.33	Immunology/Inflammation;Metabolism;Microbiology/Virology	Influenza Virus;Cytochromes P450;Antiviral	Antiviral; CYP2B6; CYP3A4; Influenza Virus	Germacrone is extracted from Curcuma zedoaria and has anti-inflammatory, anti-androgenic and antiviral activities. It also inhibits the proliferation of glioma cells by promoting apoptosis.	Pimkaew P, et al. Interactions of sesquiterpenes zederone and germacrone with the human cytochrome P450 system. Toxicol In Vitro. 2013 Sep;27(6):2005-12.;An JF, et al. The effects of germacrone on lipopolysaccharide-induced acute lung injury in neonatal rats. Cell Mol Biol (Noisy-le-grand). 2014 Nov 16;60(4):8-12.;Xie XH, et al. Germacrone reverses Adriamycin resistance through cell apoptosis in …	牻牛儿苗
301	PHD191183	g	2	10	10	DMSO	T2959	Ginsenoside Rh2	20(S)-Rh2;20S-Ginsenoside Rh2;20(S)-Ginsenoside Rh2	78214-33-2	CC(C)=CCCC(C)(O)C1CCC2(C)C1C(O)CC1C3(C)CCC(OC4OC(CO)C(O)C(O)C4O)C(C)(C)C3CCC21C	C36H62O8	622.87	Angiogenesis;Apoptosis;JAK/STAT signaling;Metabolism;Proteases/Proteasome;Tyrosine Kinase/Adaptors	Caspase;Endogenous Metabolite;Apoptosis;EGFR	Apoptosis; Caspase; EGFR; Endogenous Metabolite	Ginsenoside Rh2 (20(S)-Ginsenoside Rh2), an extract of red Panax ginseng, is a potent anti-inflammatory and anticancer drug.	Zhang H, et al. Int J Clin Exp Pathol. 2015 May 1;8(5):4444-56.	人参
302	PHD191183	g	3	10	10	DMSO	T2825	Cyclopamine	11-Deoxojervine	4449-51-8	[H][C@@]12CC3O[C@]4([H])C[C@H](C)CN[C@@]4([H])[C@@H](C)[C@@]3([H])C(C)=C1C[C@@]1([H])[C@@]2([H])CC=C2C[C@@H](O)CC[C@]12C	C27H41NO2	411.62	GPCR/G Protein;Metabolism;Stem Cells	Smo;Hedgehog/Smoothened;Endogenous Metabolite	Endogenous Metabolite; Hedgehog; Smo; Smoothened	Cyclopamine (11-Deoxojervine), a Smoothened (Smo) antagonist (IC50: 46 nM in TM3Hh12 cells), belongs to the group of steroidal jerveratrum alkaloids.	Kim SK, et al. Pancreas development is promoted by cyclopamine, a hedgehog signaling inhibitor. Proc Natl Acad Sci U S A. 1998 Oct 27;95(22):13036-41.;Thayer SP, et al. Hedgehog is an early and late mediator of pancreatic cancer tumorigenesis. Nature. 2003 Oct 23;425(6960):851-6.;Berman DM, et al. Widespread requirement for Hedgehog ligand stimulation in growth of digestive tract tumours. Nature.…	百合
303	PHD191183	g	4	10	10	DMSO	T2985	Gypenoside XLIX		94987-08-3	[H][C@@]1(CC[C@]2(C)[C@]1([H])CC[C@@]1([H])[C@@]2(C)CC[C@@]2([H])C(C)(C)[C@H](CC[C@]12C=O)O[C@]1([H])OC[C@H](O)[C@H](O[C@]2([H])OC[C@@H](O)[C@H](O)[C@H]2O)[C@H]1O[C@]1([H])O[C@@H](C)[C@H](O)[C@@H](O)[C@H]1O)[C@@](O)(CCC=C(C)C)CO[C@@H]1O[C@H](CO)[C@@H](O)[C@H](O)[C@H]1O	C52H86O21	1047.23	DNA Damage/DNA Repair;Metabolism	PPAR	PPAR; PPARα	Extracted from whole herb of Gynostemsma pentaphyllum(Thunb.)Mak.;Store the product in sealed, cool and dry condition	Huang TH, et al. Eur J Pharmacol. 2007 Jun 22;565(1-3):158-65.	绞股蓝
304	PHD191183	g	5	10	10	DMSO	T2820	Glycitin	Glycitein-7-β-O-glucoside;Glycitein 7-O-β-glucoside	40246-10-4	COc1cc2c(cc1OC1OC(CO)C(O)C(O)C1O)occ(-c1ccc(O)cc1)c2=O	C22H22O10	446.4	Microbiology/Virology	Influenza Virus;Antibacterial	Bacterial; Influenza Virus	Glycitin (Glycitein 7-O-β-glucoside), a natural isoflavone isolated from legumes, promotes the proliferation of bone marrow stromal cells and osteoblasts while suppressing bone turnover.	Zang Y, Igarashi K, Yu C. Biosci Biotechnol Biochem. 2015;79(1):117-23.	Others
305	PHD191183	g	6	10	10	DMSO	T2823	Crocin	Alpha-Crocin;Gardenia Yellow	42553-65-1	C\C(\C=C\C=C(/C)C(=O)OC1O[C@H](CO[C@@H]2O[C@H](CO)[C@@H](O)[C@H](O)[C@H]2O)[C@@H](O)[C@H](O)[C@H]1O)=C/C=C/C=C(\C)/C=C/C=C(\C)C(=O)O[C@@H]1O[C@H](CO[C@@H]2O[C@H](CO)[C@@H](O)[C@H](O)[C@H]2O)[C@@H](O)[C@H](O)[C@H]1O	C44H64O24	976.96	Others	Others	Others	Crocin (Gardenia Yellow) is a water-soluble carotenoid pigment of saffron (Crocus sativus L. ) that has been used as a spice for flavoring and coloring food preparations, and in Chinese traditional medicine as an anodyne or tranquilizer. Crocin suppresses tumor necrosis factor (TNF)alpha-induced apoptosis of pheochromocytoma (PC12) cells by modulating mRNA expressions of Bcl-2 family proteins, wh…	Sapanidou V, et al. Theriogenology. 2015 Nov;84(8):1273-82.;Liu Y, Yao C, Wang Y, et al. Protective Effect of Crocin on Liver Function and Survival in Rats With Traumatic Hemorrhagic Shock[J]. Journal of Surgical Research. 2021, 261: 301-309.;Lu J, Lu Z, Liu L, et al. Identification of crocin as a new hIAPP amyloid inhibitor via a simple yet highly biospecific screening system[J]. Chemistry & Bio…	番红花
306	PHD191183	g	7	10	10	DMSO	T2803	Monocrotaline	Crotaline	315-22-0	C[C@H]1C(=O)O[C@@H]2CCN3CC=C(COC(=O)[C@](C)(O)[C@]1(C)O)C23	C16H23NO6	325.36	Stem Cells	TGF-beta/Smad	TGFβ	Monocrotaline (Crotaline) is a pyrrolizidine alkaloid extracted from the seeds of the Crotalaria plant. Monocrotaline has certain cellular activity against HepG2 cells and can induce pulmonary hypertension in rodents.	Dumitrascu R,et al. Terguride ameliorates monocrotaline-induced pulmonary hypertension in rats. Eur Respir J. 2011 May;37(5):1104-18.;Kusuma SS,et al. Antineoplastic activity of monocrotaline against hepatocellular carcinoma. Anticancer Agents Med Chem. 2014;14(9):1237-48.;Abdelfatah S,et al. Pyrrolizidine alkaloids cause cell cycle and DNA damage repair defects as analyzed by transcriptomics in …	百合
307	PHD191183	g	8	10	10	DMSO	T2755	Rhoifolin	Apigenin-7-O-rhamnoglucoside;Apigenin 7-O-neohesperidoside;Rhoifoloside	17306-46-6	C[C@@H]1O[C@@H](O[C@H]2[C@H](Oc3cc(O)c4c(c3)oc(cc4=O)-c3ccc(O)cc3)O[C@H](CO)[C@@H](O)[C@@H]2O)[C@H](O)[C@H](O)[C@H]1O	C27H30O14	578.52	Autophagy;MAPK;Metabolism;NF-κB;Tyrosine Kinase/Adaptors	Autophagy;transporter;p38 MAPK;NF-κB;IGF-1R	Autophagy; GLUT; Insulin Receptor; NF-κB; p38 MAPK	Rhoifolin (Apigenin 7-O-neohesperidoside) is extracted from Turpinia arguya Seem dried leaves.	Rao YK, et al. Evid Based Complement Alternat Med. 2011;2011:624375.	漆树
308	PHD191183	g	9	10	10	DMSO	T2210	Genipin	(+)-Genipin	6902-77-8	[H][C@]12CC=C(CO)[C@@]1([H])[C@H](O)OC=C2C(=O)OC	C11H14O5	226.23	Autophagy	Autophagy	Autophagy; Cholagogues; Choleretics	Genipin ((+)-Genipin), an active aglycone derived from an iridoid glycoside called geniposide, is found in the fruit of Gardenia jasminoides Ellis.	Ma C, et al. Genipin stimulates glucose transport in C2C12 myotubes via IRS-1 and calcium- dependent mechanism. J Endocrinol. 2012 Dec 20.;Kim BC, et al. Genipin-induced apoptosis in hepatoma cells is mediated by reactive oxygen species/c-Jun NH2-terminal kinase-dependent activation of mitochondrial pathway. Biochem Pharmacol. 2005 Nov 1;70(9):1398-407.;Parton LE, et al. Glucose sensing by POMC n…	栀子
309	PHD191183	g	10	10	10	DMSO	T2913	Schisantherin A	Schisanwilsonin H;Gomisin-C;Wuweizi ester-A;Schizantherin-A;Arisanschinin K	58546-56-8	O(C)C1=C2C=3C(=CC4=C(C3OC)OCO4)CC(C)C(C)(O)C(OC(=O)C5=CC=CC=C5)C2=CC(OC)=C1OC	C30H32O9	536.57	NF-κB	NF-κB	NF-κB	Schisantherin A (Wuweizi ester-A) is a dibenzocyclooctadiene lignan isolated from the fruit of Schisandra sphenanthera, has been used as an antitussive, tonic, and sedative agent.	Zhou E, et al. Int Immunopharmacol. 2014 Sep;22(1):133-40.;Wang Z, Yu K, Hu Y, et al. Schisantherin A induces cell apoptosis through ROS/JNK signaling pathway in human gastric cancer cells[J]. Biochemical Pharmacology. 2019: 113673.	五味子
310	PHD191183	g	11	10	10	DMSO	T2899	Liquiritin	Liquiritigenin-4'-O-glucoside;Liquiritoside	551-15-5	OC[C@H]1O[C@@H](Oc2ccc(cc2)[C@@H]2CC(=O)c3ccc(O)cc3O2)[C@H](O)[C@@H](O)[C@@H]1O	C21H22O9	418.39	Immunology/Inflammation;Metabolism;NF-κB	Reactive Oxygen Species	Reactive Oxygen Species	Liquiritin (Liquiritigenin-4'-O-glucoside) (LIQ) is a main component among the licorice flavonoids, and possesses anti-inflammatory and anti-cancer abilities.	Zhang W, et al. Biomed Chromatogr. 2014 Sep;28(9):1271-7.	甘草
311	PHD191183	h	2	10	10	DMSO	T2715	Tubeimoside I	Tubeimoside-1;Lobatoside-H	102040-03-9	CC1OC2OC3C(O)C(O)COC3OC(=O)C34CCC(C)(C)CC3C3=CCC5C6(C)CC(O)C(OC7OC(CO)C(O)C(O)C7OC7OCC(OC(=O)CC(C)(O)CC(=O)OC1C(OC1OCC(O)C(O)C1O)C2O)C(O)C7O)C(C)(CO)C6CCC5(C)C3(C)CC4	C63H98O29	1319.43	Apoptosis	Apoptosis	Apoptosis	Tubeimoside I (Tubeimoside-1)(Lobatoside-H) is an extract from Chinese herbal medicine Bolbostemma paniculatum (MAXIM).	Ju X, Zhu Y, Wang Y, et al. A novel cell culture system modeling the SARS-CoV-2 life cycle[J]. PLoS pathogens. 2021, 17(3): e1009439.;Wang K, Zhan Y, Chen B, et al. Tubeimoside I-induced lung cancer cell death and the underlying crosstalk between lysosomes and mitochondria[J]. Cell death & disease. 2020, 11(8): 1-16.;Huang P, et al. Int J Mol Med. 2011 Oct;28(4):579-87.	假贝母
312	PHD191183	h	3	10	10	DMSO	T2934	Bilirubin	Bilibubin;Principal bile pigment;Hematoidin;Hemetoidin	635-65-4	C(C1=C(CCC(O)=O)C(C)=C(/C=C\2/C(C=C)=C(C)C(=O)N2)N1)C3=C(CCC(O)=O)C(C)=C(/C=C\4/C(C)=C(C=C)C(=O)N4)N3	C33H36N4O6	584.66	Metabolism	Endogenous Metabolite	Endogenous Metabolite	Bilirubin (Principal bile pigment) is a type of bile pigment, which is a metabolite of hemoglobin in the blood. Bilirubin has antimutagenic and antioxidant effects. Bilirubin is an important basis for clinical determination of jaundice, and is also an important indicator of liver function.	Vogel ME, et al. Bilirubin Prevents Atherosclerotic Lesion Formation in Low-Density Lipoprotein Receptor-Deficient Mice by Inhibiting Endothelial VCAM-1 and ICAM-1 Signaling. J Am Heart Assoc. 2017 Apr 1;6(4):e004820.;Huang H, et al. Bilirubin neurotoxicity is associated with proteasome inhibition. Cell Death Dis. 2017 Jun 15;8(6):e2877.;Capková N, et al. The Effects of Bilirubin and Lumirubin on…	人工牛黄
313	PHD191183	h	4	10	10	DMSO	T1664	Meglutol	Dicrotalic acid;3-Hydroxy-3-methylglutaric acid	503-49-1	CC(O)(CC(O)=O)CC(O)=O	C6H10O5	162.14	Autophagy;Metabolism	Endogenous Metabolite;HMG-CoA Reductase;Autophagy	Autophagy; Endogenous Metabolite; HMG-CoA reductase; HMGCR	Meglutol (3-Hydroxy-3-methylglutaric acid) is an antilipemic agent which lowers cholesterol, triglycerides, serum beta-lipoproteins and phospholipids. It acts by interfering with the enzymatic steps involved in the conversion of acetate to hydroxymethyl glutaryl coenzyme A as well as inhibiting the activity of HYDROXYMETHYLGLUTARYL COA REDUCTASES which is the rate-limiting enzyme in the biosynthe…	Santarelli F, et al. Ital J Pediatr. 2013 May 24;39:33.	乌梅; 山豆根
314	PHD191183	h	5	10	10	DMSO	T5165	10-Deacetyltaxol	10-DAT;10-Desacetyl Paclitaxel;Deacetyltaxol;10-deacetyl-paclitaxel;Deacetyl Paclitaxel	78432-77-6	CC(=O)O[C@@]12CO[C@@H]1C[C@H](O)[C@]1(C)[C@@H]2[C@H](OC(=O)c2ccccc2)[C@]2(O)C[C@H](OC(=O)[C@H](O)[C@@H](NC(=O)c3ccccc3)c3ccccc3)C(C)=C([C@@H](O)C1=O)C2(C)C	C45H49NO13	811.87	Cytoskeletal Signaling	Microtubule Associated	Microtubule/Tubulin	10-Deacetyltaxol (10-DAT) is extracted from Taxus brevifolia barks.	Grobosch T, et al. J Anal Toxicol. 2012 Jan-Feb;36(1):36-43.	红豆杉
315	PHD191183	h	6	10	10	DMSO	T2871	Quercitrin	Sophoretin;3-rhamnosyl quercetin;Quercetin 3-rhamnoside;Xanthaurine;Meletin	522-12-3	C[C@@H]1O[C@@H](Oc2c(oc3cc(O)cc(O)c3c2=O)-c2ccc(O)c(O)c2)[C@H](O)[C@H](O)[C@H]1O	C21H20O11	448.38	Autophagy;Immunology/Inflammation;MAPK;Metabolism;NF-κB;PI3K/Akt/mTOR signaling	Reactive Oxygen Species;S6 Kinase;Autophagy	Autophagy; Reactive Oxygen Species; Ribosomal S6 Kinase (RSK)	Quercitrin (3-rhamnosyl quercetin) is a plant-derived flavonoid compound, displays antioxidant and anti-inflammatory activities. Quercitrin can be found in a number of food items such as garden tomato (var. ), German camomile, endive, and kiwi, which makes quercitrin a potential biomarker for the consumption of these food products.	Shim K S, Hwang Y H, Jang S A, et al. . Water Extract of Lysimachia christinae Inhibits Trabecular Bone Loss and Fat Accumulation in Ovariectomized Mice[J]. Nutrients. 2020, 12(7): 1927.;Ma JQ, et al. Food Funct. 2015 Oct 28.	栎
316	PHD191183	h	7	10	10	DMSO	T2768	Saikosaponin A		20736-09-8	[H][C@@]12CC(C)(C)CC[C@@]11CO[C@@]22C=C[C@]3([H])[C@@]4(C)CC[C@H](O[C@]5([H])O[C@H](C)[C@H](O)[C@H](O[C@]6([H])O[C@H](CO)[C@@H](O)[C@H](O)[C@H]6O)[C@H]5O)[C@@](C)(CO)[C@]4([H])CC[C@@]3(C)[C@]2(C)C[C@@H]1O	C42H68O13	780.98	Metabolism;Microbiology/Virology;NF-κB	Liver X Receptor;NF-κB;Antibacterial	Bacterial; LXR; NF-κB	Saikosaponin A has a variety of pharmacological benefits, including antiepileptic, anti-osteoporosis, antioxidant, anti-in ammatory, immunomodulatory, and anti-bacterial activities. It can effectively attenuate neuropathic pain in CCI rats by inhibiting the activation of p38 MAPK and NF-κB signaling pathways in spinal cord. It can inhibit NMDA receptor current and persistent sodium current, and i…	Wu SJ, et al. Curcumin and saikosaponin a inhibit chemical-induced liver inflammation and fibrosis in rats. Am J Chin Med. 2010;38(1):99-111.;Wu SJ, et al. Curcumin or saikosaponin a improves hepatic antioxidant capacity and protects against CCl4-induced liver injury in rats. J Med Food. 2008 Jun;11(2):224-9.;Yoon SS, et al. Effect of saikosaponin A on maintenance of intravenous morphine self-adm…	柴胡
317	PHD191183	h	8	10	10	DMSO	T2787	Picroside I	6'-Cinnamoylcatalpol	27409-30-9	OC[C@]12O[C@H]1[C@@H](O)[C@@H]1C=CO[C@@H](O[C@@H]3O[C@H](COC(=O)\C=C\c4ccccc4)[C@@H](O)[C@H](O)[C@H]3O)[C@H]21	C24H28O11	492.47	JAK/STAT signaling;Proteases/Proteasome;Stem Cells	MMP;STAT	MMP; STAT	Picroside I (6'-Cinnamoylcatalpol), a hepatoprotective agent, is reported to be antimicrobial and used against hepatitis B. It has antioxidant, and anti-inflammatory activities, it may be the valuable anti-invasive drug candidates for cancer therapy by suppressing Collagenases and Gelatinases. Picroside I can enhance basic fibroblast growth factor(bFGF)-, staurosporine- or dbc-mitogen-activated p…	Chander R, et al. Picroliv, picroside-I and kutkoside from Picrorhiza kurrooa are scavengers of superoxide anions. Biochem Pharmacol. 1992 Jul 7;44(1):180-3.	黄连
318	PHD191183	h	9	10	10	DMSO	T2722	Ligustrazine	Tetramethylpyrazine	1124-11-4	CC1=NC(C)=C(C)N=C1C	C8H12N2	136.19	Apoptosis;Oxidation-Reduction	Antioxidant;Apoptosis	antioxidant; Apoptosis	Ligustrazine (Tetramethylpyrazine), a natural compound isolated from Chinese herbal medicine Ligusticum wallichii (Chuan Xiong) shows anti-inflammation, antioxidant, antiplatelet, and antiapoptosis activities.	Guan D, et al. J Neurochem. 2015 Aug;134(3):551-65.	藁本
319	PHD191183	h	10	10	10	DMSO	T2873	Ginsenoside Rg2	(20S)Ginsenoside Rg2;Panaxoside Rg2;Prosapogenin C2;Chikusetsusaponin I	52286-74-5	CCC(C)=CCCC(C)(O)C1CCC2(C)C1C(O)CC1C2CC(OC2OC(CO)C(O)C(O)C2OC2OC(C)C(O)C(O)C2O)C2C(C)(C)C(O)CCC12C	C42H72O13	785.01	Neuroscience;NF-κB;PI3K/Akt/mTOR signaling;Stem Cells	GSK-3;NF-κB;Beta Amyloid	Amyloid-β; GSK-3β; NF-κB	Ginsenoside Rg2 (Chikusetsusaponin I) is one of the major active components of ginseng, act as an NF-κB inhibitor.	Cho YS, et al. Korean J Physiol Pharmacol. 2013 Apr;17(2):133-7.	人参
320	PHD191183	h	11	10	10	DMSO	T2874	Tetrahydroberberine	Canadine;Tetrahydroberberine THB	522-97-4	COC1=C(OC)C2=C(CC3N(CCC4=CC5=C(OCO5)C=C34)C2)C=C1	C20H21NO4	339.39	GPCR/G Protein;Neuroscience	5-HT Receptor;Dopamine Receptor	5-HT; Dopamine	Tetrahydroberberine (Canadine) is an isoquinoline alkaloid isolated from corydalis tuber, has a micromolar affinity for dopamine D(2) receptors.	Pingali S, et al. Acta Crystallogr C Struct Chem. 2015 Apr;71(Pt 4):262-5.	黄连
321	PHD191184	a	2	10	10	DMSO	T2966	Beta-Sitosterol	Cupreol;Beta-Sitosterol;β-Sitosterol;Azuprostat;SKF 14463;22,23-Dihydrostigmasterol;Betaprost	83-46-5	C[C@@]12[C@]([C@]3([C@@]([C@]4(C)C(=CC3)C[C@@H](O)CC4)(CC1)[H])[H])(CC[C@@]2([C@@H](CC[C@H](C(C)C)CC)C)[H])[H]	C29H50O	414.71	Apoptosis;Metabolism	Endogenous Metabolite;Apoptosis;Lipase	Apoptosis; Endogenous Metabolite; PPL	Beta-Sitosterol (SKF 14463) has recently been shown to induce G2/M arrest, endoreduplication, and apoptosis through the Bcl-2 and PI3K/Akt signaling pathways. Beta-Sitosterol (SKF 14463) , a main dietary phytosterol found in plants, may have the potential for prevention and therapy for human cancer. Although the exact mechanism of action of Beta-Sitosterol (SKF 14463) is unknown, it may be relate…	Liu R, et al. β-Sitosterol modulates macrophage polarization and attenuates rheumatoid inflammation in mice. Pharm Biol. 2019 Dec;57(1):161-168.;Li S, Fang Y. Research on the Mechanism of Pulsatilla Potentially Useful for the Treatment of Triple Negative Breast Cancer Based on Network Pharmacology[J]. 2021;Rajavel T, et al. β-Sitosterol targets Trx/Trx1 reductase to induce apoptosis in A549 cells…	三白草; 丹参; 乌梅; 乌药; 九里香; 五加皮; 伸筋草; 冬凌草; 刀豆; 前胡; 化橘红; 升麻; 半夏; 半边莲; 商陆; 土荆皮; 土贝母; 地榆; 地骨皮; 垂盆草; 大叶紫珠; 大皂角; 大蒜; 大蓟; 大血藤; 天冬; 天南星; 威灵仙; 安息香; 山慈菇; 山茱萸; 山药; 山豆根; 川芎; 川贝母; 干姜; 延胡索; 当归; 忍冬藤; 月季花; 木蝴蝶; 木通; 木香; 杜仲; 板蓝根; 桂枝; 桃仁; 棕榈; 橘核; 檀香; 泽泻; 淡竹叶; 淫羊藿; 灵芝; 牛膝; 牡丹皮; 独活; 玉米须; 王不留行; 瓜蒌; 甘松; 甘草; 甘遂; 生地黄; 白头翁; 白芍; 白茅根; 白薇; 百部; 石斛; 石菖蒲; 穿心莲; 竹茹; 紫花地丁; 紫草; 续断; 绵萆薢; 肉桂; 芦根; 苎麻根; 苦杏仁; 茯苓; 菟丝子; 葛根; 葶苈子; 蒲黄; 蒺藜; 薤白; 藕节…
322	PHD191184	a	3	10	10	DMSO	T2978	Mogroside V		88901-36-4	C[C@H](CC[C@@H](O[C@@H]1O[C@H](CO[C@@H]2O[C@H](CO)[C@@H](O)[C@H](O)[C@H]2O)[C@@H](O)[C@H](O)[C@H]1O[C@@H]1O[C@H](CO)[C@@H](O)[C@H](O)[C@H]1O)C(C)(C)O)[C@H]1CC[C@@]2(C)[C@@H]3CC=C4[C@@H](CC[C@H](O[C@@H]5O[C@H](CO[C@@H]6O[C@H](CO)[C@@H](O)[C@H](O)[C@H]6O)[C@@H](O)[C@H](O)[C@H]5O)C4(C)C)[C@]3(C)[C@H](O)C[C@]12C	C60H102O29	1287.43	Chromatin/Epigenetic;PI3K/Akt/mTOR signaling	AMPK	AMPK	Mogroside V is a widely used sweetener, has in vitro AMPK activating effect, it also has anti-inflammatory potential in murine macrophages and a murine ear edema model, and has the potential to protect against LPS-induced airway inflammation in a model of ALI. Mogroside V has antioxidant properties and possesses tumor growth inhibitory activity in pancreatic cancer models.	Luo Z, et al. In vitro AMPK activating effect and in vivo pharmacokinetics of mogroside V, a cucurbitane-type triterpenoid from Siraitia grosvenorii fruits[J]. Rsc Advances, 2016, 6(9):7034-7041.;Shi D, et al. Protective effects and mechanisms of mogroside V on LPS-induced acute lung injury in mice. Pharm Biol. 2014 Jun;52(6):729-34.	罗汉果
323	PHD191184	a	4	10	10	DMSO	T2864	Lycopene	ψ,ψ-Carotene	502-65-8	CC(C)=CCCC(C)=CC=CC(C)=CC=CC(C)=CC=CC=C(C)C=CC=C(C)C=CC=C(C)CCC=C(C)C	C40H56	536.87	Immunology/Inflammation;Metabolism;NF-κB	Reactive Oxygen Species;ROS	Reactive Oxygen Species; ROS	Lycopene (ψ,ψ-Carotene) is a linear, unsaturated hydrocarbon carotenoid, the major red pigment in fruits such as tomatoes, pink grapefruit, apricots, red oranges, watermelon, rosehips, and guava. As a class, carotenoids are pigment compounds found in photosynthetic organisms (plants, algae, and some types of fungus), and are chemically characterized by a large polyene chain containing 35-40 carbo…	Müller L, et al. Lycopene and Its Antioxidant Role in the Prevention of Cardiovascular Diseases-A Critical Review. Crit Rev Food Sci Nutr. 2016 Aug 17;56(11):1868-79.;Bandeira AC, et al. Lycopene inhibits reactive oxygen species production in SK-Hep-1 cells and attenuates acetaminophen-induced liver injury in C57BL/6 mice. Chem Biol Interact. 2017 Feb 1;263:7-17.;Assar EA, et al. Lycopene acts th…	茄
324	PHD191184	a	5	10	10	DMSO	T2179	Triptolide	PG490;NSC 163062	38748-32-2	[H][C@@]12C[C@@H]3O[C@@]33[C@H](O)[C@]4(O[C@H]4[C@@H]4O[C@]34[C@@]1(C)CCC1=C2COC1=O)C(C)C	C20H24O6	360.4	Apoptosis;Cytoskeletal Signaling;Metabolism;NF-κB	HSP;Mdm2;NF-κB;Apoptosis	Apoptosis; heat shock factor (HSF1)( in ALL cell lines); Mdm2; NF-κB	Triptolide (PG490) belongs to the tricyclic diterpenoid group of natural products and is an inhibitor of NF-κB activation. Triptolide exhibits immunosuppressive, anti-rheumatic, anti-inflammatory, anti-proliferative and anti-tumor activities.	Kong LL, et al. Inhibition of P-glycoprotein Gene Expression and Function Enhances Triptolide-induced Hepatotoxicity in Mice. Sci Rep. 2015 Jul 2;5:11747.;Yan X, et al. Triptolide inhibits cell proliferation and tumorigenicity of human neuroblastoma cells. Mol Med Rep. 2015 Feb;11(2):791-6.;Zhang W, et al. Triptolide Combined with Radiotherapy for the Treatment of Nasopharyngeal Carcinoma via NF-…	雷公藤
325	PHD191184	a	6	10	10	DMSO	T2866	Echinocystic acid		510-30-5	CC1(C)CCC2(C(O)CC3(C)C(=CCC4C5(C)CCC(O)C(C)(C)C5CCC34C)C2C1)C(O)=O	C30H48O4	472.7	Apoptosis;Immunology/Inflammation;Metabolism;NF-κB;Oxidation-Reduction	Apoptosis;Antioxidant;Reactive Oxygen Species	antioxidant; Apoptosis; Reactive Oxygen Species	Echinocystic acid (EA), a natural triterpone enriched in various herbs, shows a range of pharmacological activities including anti-inflammatory and antioxidant effects.	Lai P, Liu Y. Life Sci. 2014 Oct 2;114(2):62-9.	合欢
326	PHD191184	a	7	10	10	DMSO	T2824	Pedunculoside		42719-32-4	C[C@@H]1CC[C@@]2(CC[C@]3(C)C(=CC[C@@H]4[C@@]5(C)CC[C@H](O)[C@@](C)(CO)[C@@H]5CC[C@@]34C)[C@@H]2[C@]1(C)O)C(=O)O[C@@H]1O[C@H](CO)[C@@H](O)[C@H](O)[C@H]1O	C36H58O10	650.84	Metabolism	Fatty Acid Synthase	Fatty Acid Synthase (FASN)	Pedunculoside is extracted from Ilex rotunda Thunb.	Zhao W, et al. Molecules. 2015 May 19;20(5):9084-98.	冬青
327	PHD191184	a	8	10	10	DMSO	T3121	Betulin	Trochol;betulinic alcohol;Betulol;betuline;betulinol	473-98-3	CC(=C)[C@@H]1CC[C@]2(CO)CC[C@]3(C)[C@H](CC[C@@H]4[C@@]5(C)CC[C@H](O)C(C)(C)[C@@H]5CC[C@@]34C)[C@@H]12	C30H50O2	442.72	Apoptosis;Metabolism	Fatty Acid Synthase;Lipid;Endogenous Metabolite;Apoptosis	Apoptosis; Endogenous Metabolite; Fatty Acid Synthase (FASN); SREBP( K562 cell)	Betulin (betulinol) (lup-20(29)-ene-3β, 28-diol) is an abundant, naturally occurring triterpene. It is commonly isolated from the bark of birch trees where it forms up to 30% of the dry weight of the extractive and is found in birch sap as well.	Król, S., Kiełbus, M., Rivero-Müller, A., & Stepulak, A. (2015). Comprehensive Review on Betulin as a Potent Anticancer Agent. Biomed Research International, 2015, 1-11. doi: 10.1155/2015/584189;Ma C, et al. Protective effect of betulin on cognitive decline in streptozotocin (STZ)-induced diabetic rats. Neurotoxicology. 2016 Dec;57:104-111.;Drag M, et al. Comparision of the Cytotoxic Effects of B…	桦木
328	PHD191184	a	9	10	10	DMSO	T1716	Echinacoside		82854-37-3	C[C@@H]1O[C@@H](O[C@@H]2[C@@H](O)[C@H](OCCc3ccc(O)c(O)c3)O[C@H](CO[C@@H]3O[C@H](CO)[C@@H](O)[C@H](O)[C@H]3O)[C@H]2OC(=O)\C=C\c2ccc(O)c(O)c2)[C@H](O)[C@H](O)[C@H]1O	C35H46O20	786.73	Cytoskeletal Signaling;Immunology/Inflammation;Metabolism;NF-κB;Stem Cells	Reactive Oxygen Species;Wnt/beta-catenin	Reactive Oxygen Species; Wnt	Echinacoside is a natural polyphenolic compound with various kinds of pharmacological activities, such as anti-inflammatory, antioxidative, hepatoprotective, neuroprotective, nitric oxide radical-scavenging and vasodilative ones.	Zhang D, et al. Int J Biol Macromol. 2014 Sep 2;72C:243-253.	肉苁蓉
329	PHD191184	a	10	10	10	DMSO	T3122	Fangchinoline	Tetrandrine B;(+)-Limacine;Hanfangichin B;(+)-Fangchinoline	436-77-1	COc1ccc2C[C@H]3N(C)CCc4cc(OC)c(O)c(Oc5cc6[C@H](Cc7ccc(Oc1c2)cc7)N(C)CCc6cc5OC)c34	C37H40N2O6	608.72	Angiogenesis;Apoptosis;Autophagy;Cytoskeletal Signaling;Microbiology/Virology;Proteases/Proteasome;Tyrosine Kinase/Adaptors	FAK;Apoptosis;HIV Protease;Autophagy	Apoptosis; Autophagy; FAK; HIV	Fangchinoline (Tetrandrine B) is extracted from Stephania tetrandra S. Moore.	Guo B, et al. J Drug Target. 2015 Apr;23(3):266-74.	千金藤
330	PHD191184	a	11	10	10	DMSO	T3095	Tyramine	p-Tyramine;Uteramine;4-hydroxyphenethylamine;para-tyramine;Tocosine	51-67-2	NCCc1ccc(O)cc1	C8H11NO	137.18	Metabolism;Neuroscience	MAO;Endogenous Metabolite	Endogenous Metabolite; MAOs	Tyramine (Uteramine) is an indirect sympathomimetic that occurs naturally in cheese and other foods. Tyramine does not directly activate adrenergic receptors, but it can serve as a substrate for adrenergic uptake systems and MONOAMINE OXIDASE to prolong the actions of adrenergic transmitters. It also provokes transmitter release from adrenergic terminals and may be a neurotransmitter in some inve…	Grundemann D, et al. Nat Neurosci. 1998 Sep;1(5):349-51.	山楂叶; 槲寄生; 水飞蓟; 白屈菜; 麦芽
331	PHD191184	b	2	10	10	DMSO	T3149	Salvianolic Acid C		115841-09-3	OC(=O)[C@@H](Cc1ccc(O)c(O)c1)OC(=O)\C=C\c1ccc(O)c2oc(cc12)-c1ccc(O)c(O)c1	C26H20O10	492.43	Metabolism	Cytochromes P450	Cytochrome P450	Salvianolic Acid C is extracted from the root of Salvia miltiorrhiza, a perennial plant in the genus Salvia.	Duan Y, et al. Salvianolic Acid C Attenuates LPS-Induced Inflammation and Apoptosis in Human Periodontal Ligament Stem Cells via Toll-Like Receptors 4 (TLR4)/Nuclear Factor kappa B (NF-κB) Pathway. Med Sci Monit. 2019 Dec 13;25:9499-9508.;Wu CT, et al. Salvianolic Acid C against Acetaminophen-Induced Acute Liver Injury by Attenuating Inflammation, Oxidative Stress, and Apoptosis through Inhibitio…	鼠尾草属
332	PHD191184	b	3	10	10	DMSO	T3150	Caudatin		38395-02-7	C[C@@]12[C@@](O)([C@@]3(O)[C@](C[C@H]1OC(/C=C(/C(C)C)\C)=O)([C@]4(C)C(=CC3)C[C@@H](O)CC4)[H])CC[C@]2(C(C)=O)O	C28H42O7	490.63	Apoptosis	Apoptosis	Apoptosis	Caudatin is one of the species of C-21 steroidal glycosides mainly isolated from the root of Cynanchum bungei Decne and exhibits potent anticancer activities.	Fu XY, et al. Cell Mol Neurobiol. 2015 Oct;35(7):953-9.	鹅绒藤
333	PHD191184	b	4	10	10	DMSO	T3090	Abietic Acid	Rosin Acid;Sylvic acid;L-Abietic acid	514-10-3	[H][C@]12CCC(=CC1=CCC1[C@@](C)(CCC[C@]21C)C(O)=O)C(C)C	C20H30O2	302.45	DNA Damage/DNA Repair;Metabolism;Microbiology/Virology;Proteases/Proteasome	MMP;Lipoxygenase;PPAR;Antibacterial	5-lipoxygenase; Bacterial; MMP-1; PPARα; PPARγ	Abietic Acid (Sylvic acid) is a diterpene extracted from Pimenta racemosavar. grissea with antimicrobial, antiproliferative and anti-obesity activities. It inhibits lipoxygenase activity and may be studied in allergic diseases.	Fang H, et al. Abietic acid attenuates sepsis-induced lung injury by inhibiting nuclear factor kappa-light-chain-enhancer of activated B cells (NF-κB) pathway to inhibit M1 macrophage polarization. Exp Anim. 2022 Nov 10;71(4):481-490.;de Lima Silva MG, et al. Antiedematogenic and Analgesic Activities of Abietic Acid in Mice. Chem Biodivers. 2023 Dec;20(12):e202300906.	松
334	PHD191184	b	5	10	10	DMSO	T3152	Harmol	Methylpyridoindolol	487-03-6	Cc1nccc2c3ccc(O)cc3[nH]c12	C12H10N2O	198.22	Neuroscience	Monoamine Oxidase	Monoamine Oxidase	Harmol, a β-carboline alkaloid, is a monoamine oxidase inhibitor that can be used as an analytical reference standard.	Abe A, et al. Biol Pharm Bull. 2011;34(8):1264-72.	骆驼蓬
335	PHD191184	b	6	10	10	DMSO	T6670	Silymarin	Silybin B	65666-07-1		C25H22O10	482.44	Microbiology/Virology	SARS-CoV	SARS-CoV	Silymarin (Silybin B) (Silybin B) is a polyphenolic flavonoid that extracts from the milk thistle or seeds of Silybum marianum. It is used in the prevention and treatment of liver diseases.	Katiyar SK, et al. J Natl Cancer Inst, 1997, 89(8), 556-566.;Feher J, et al. Curr Pharm Biotechnol, 2012, 13(1), 210-217.;Wellington K, et al. BioDrugs, 2001, 15(7), 465-489.	水飞蓟
336	PHD191184	b	7	10	10	DMSO	T1717	alpha-Mangostin	α-Mangostin;Mangostin	6147-11-1	C(C=C(C)C)C1=C2C(OC=3C(C2=O)=C(O)C(CC=C(C)C)=C(O)C3)=CC(O)=C1OC	C24H26O6	410.46	Apoptosis;Immunology/Inflammation;Metabolism;Microbiology/Virology;NF-κB	Antifungal;Apoptosis;Dehydrogenase;Reactive Oxygen Species;Virus Protease;Antibacterial	Apoptosis; Bacterial; Fungal; IDH1-R132H; Reactive Oxygen Species; Virus Protease	alpha-Mangostin (Mangostin) is a natural xanthonoid, a type of organic compound isolated from various parts of the mangosteen tree.	LEE, H., JANG, H., KIM, H., SHIN, S., CHOO, G., & PARK, Y. et al. (2016). Antitumor and apoptosis-inducing effects of α-mangostin extracted from the pericarp of the mangosteen fruit (Garcinia mangostana L.) in YD-15 tongue mucoepidermoid carcinoma cells. International Journal Of Molecular Medicine, 37(4), 939-948. doi: 10.3892/ijmm.2016.2517	藤黄
337	PHD191184	b	8	10	10	DMSO	T1719	Bufalin		465-21-4	[H][C@]12CC[C@]3([H])[C@]([H])(CC[C@]4(C)[C@H](CC[C@]34O)c3ccc(=O)oc3)[C@@]1(C)CC[C@H](O)C2	C24H34O4	386.52	Membrane transporter/Ion channel	ATPase	Na+/K+ ATPase; Na+/K+-ATPase	Bufalin is an active ingredient and one of the glycosides in the traditional Chinese medicine ChanSu; it is also a bufadienolide toxin originally isolated from the venom of the Chinese toad Bufo gargarizans, with potential cardiotonic and antineoplastic activity. Although the mechanism of action of bufalin is still under investigation, this agent is a specific Na+/K+-ATPase inhibitor and can indu…	Chen F, Zhu L, Hu J, et al. Bufalin attenuates triple‑negative breast cancer cell stemness by inhibiting the expression of SOX2/OCT4[J]. Oncology letters. 2020, 20(5): 1-1.;Chen YY, et al. Environ Toxicol. 2015 Jan;30(1):74-82.	蟾酥
338	PHD191184	b	9	10	10	DMSO	T1192	Protoporphyrin IX	PPIX	553-12-8	Cc1c(CCC(O)=O)c2cc3[nH]c(cc4nc(cc5[nH]c(cc1n2)c(C=C)c5C)c(C=C)c4C)c(C)c3CCC(O)=O	C34H34N4O4	562.66	Metabolism	Endogenous Metabolite	Endogenous Metabolite; Ferritin light chain	Protoporphyrin IX (PPIX) is a tetrapyrrole that is a metabolic precursor of heme, cytochrome c, and chlorophyll. Protoporphyrin IX has been shown to improve liver function, promote cellular tissue respiration, improve protein and glucose metabolism, and resist complement binding.	Sznarkowska A, et al. Reactivation of TAp73 tumor suppressor by protoporphyrin IX, a metabolite of aminolevulinic acid, induces apoptosis in TP53-deficient cancer cells. Cell Div. 2018 Dec 26;13:10.;Liu Q, et al. Sonodynamic antitumor effect of protoporphyrin IX disodium salt on S180 solid tumor. Chemotherapy. 2007;53(6):429-36.;Jiang L, et al. Protoporphyrin IX is a dual inhibitor of p53/MDM2 an…	大枣
339	PHD191184	b	10	10	10	DMSO	T0965	Histamine	Ergamine	51-45-6	NCCc1c[nH]cn1	C5H9N3	111.15	GPCR/G Protein;Immunology/Inflammation;Metabolism;Neuroscience	Histamine Receptor;5-HT Receptor;Endogenous Metabolite	Endogenous Metabolite; Histamine Receptor; HT	Histamine (Ergamine) is an amine derived by enzymatic decarboxylation of HISTIDINE. It is a powerful stimulant of gastric secretion, a constrictor of bronchial smooth muscle, a vasodilator, and also a centrally acting neurotransmitter.	Hardie RC. Nature. 1989 Jun 29;339(6227):704-6.	白屈菜
340	PHD191184	b	11	10	10	DMSO	T1287	Synephrine	Oxedrine	94-07-5	CNCC(O)c1ccc(O)cc1	C9H13NO2	167.21	GPCR/G Protein;Metabolism;Neuroscience	Adrenergic Receptor;Endogenous Metabolite	Adrenergic Receptor; Endogenous Metabolite	Synephrine (Oxedrine) is sympathetic alpha-adrenergic agonist used as a vasoconstrictor in circulatory failure, asthma, nasal congestion, and glaucoma.	Unna K, et al. Archivfuer Experimentelle Pathologie und Pharmakologie, 1951, 213, 207-234.;Stohs SJ, et al. Int J Med Sci, 2012, 9(7), 527-538.;Haaz S, et al. Obes Rev, 2006, 7(1), 79-88.;Hong NY, et al. Biochem Biophys Res Commun, 2012, 418(4), 720-724.	柑桔
341	PHD191184	c	2	10	10	DMSO	T1286	Vincamine	Angiopac;Oxybral;Devincan;Novicet;Equipur;Perval	1617-90-9	CCC12CCCN3CCC4=C(C13)N(C1=CC=CC=C41)C(O)(C2)C(=O)OC	C21H26N2O3	354.44	Endocrinology/Hormones;GPCR/G Protein	GPCR	GPR40	Vincamine (Perval) is a major alkaloid of Vinca minor L., Apocynaceae. It has been used therapeutically as a vasodilator and antihypertensive agent, particularly in cerebrovascular disorders.	Pu H, et al. Luminescence. 2014 Aug;29(5):471-9.	长春花
342	PHD191184	c	3	10	10	DMSO	T2197	10-Deacetylbaccatin III		32981-86-5	O(C(C)=O)[C@]12[C@]3([C@H](OC(=O)C4=CC=CC=C4)[C@@]5(O)C(C)(C)C([C@@H](O)C(=O)[C@]3(C)[C@@H](O)C[C@]1(OC2)[H])=C(C)[C@@H](O)C5)[H]	C29H36O10	544.59	Others	Others	Others	10-Deacetylbaccatin-III is an intermediate for the preparation of taxol analogs, possessing anti-cancer activity.	Zhang JF, et al. Cell Biol Int Rep (2010). 2010; 18(1):e00009.	红豆杉
343	PHD191184	c	4	10	10	DMSO	T2832	Isocorydine	Uzokoridin;(+)-Isocorynoline;S-(+)-Isocorydine;Artabotrin;Luteanin	475-67-2	[H][C@@]12Cc3ccc(OC)c(O)c3-c3c(OC)c(OC)cc(CCN1C)c23	C20H23NO4	341.4	Metabolism	Endogenous Metabolite	Endogenous Metabolite	S-Isocorydine (Uzokoridin)(+) and its derivatives have anticancer activities.	Sun H, et al. PLoS One. 2012;7(5):e36808.	千金藤
344	PHD191184	c	5	10	10	DMSO	T2771	Orcinol glucoside	Sakakin	21082-33-7	Cc1cc(O)cc(OC2O[C@H](CO)[C@@H](O)[C@H](O)[C@H]2O)c1	C13H18O7	286.28	Oxidation-Reduction	Antioxidant	antioxidant	Orcinol glucoside (Sakakin) (OG), an active constituent isolated from the rhizomes of Curculigo orchioides Gaertn, shows potent antioxidative and anxiolytic activities without sedative effects.	Ge JF, et al. Eur Neuropsychopharmacol. 2014 Jan;24(1):172-80.	仙茅
345	PHD191184	c	6	10	10	DMSO	T2781	Sanguinarine	Sanguinarin;Pseudochelerythrine	2447-54-3	C[N+]=1C2=C(C=3C(C1)=C4C(=CC3)OCO4)C=CC=5C2=CC6=C(C5)OCO6	C20H14NO4	332.33	Apoptosis;Autophagy;Oxidation-Reduction	Autophagy;Antioxidant;Apoptosis	Antioxidant; Apoptosis; Autophagy	Sanguinarine (Pseudochelerythrine) is a specific inhibitor of Rac1b with anti-microbial, anti-oxidant and anti-inflammatory properties.	Chen Y, Fu Z, Li D, et al. Optimizations of a novel fluorescence polarization-based high-throughput screening assay for β-catenin/LEF1 interaction inhibitors. Analytical Biochemistry. 2021, 612: 113966.;Mehra P, et al. Indian J Exp Biol. 2013 Oct;51(10):823-7.	血根草
346	PHD191184	c	7	10	10	DMSO	T2932	Ginsenoside Rh1	Prosapogenin A2;Sanchinoside B2;20(S)-Ginsenoside Rh1;Sanchinoside Rh1	63223-86-9	CC(C)=CCC[C@](C)(O)[C@H]1CC[C@]2(C)[C@@H]1[C@H](O)C[C@@H]1[C@@]3(C)CC[C@H](O)C(C)(C)[C@@H]3[C@H](C[C@@]21C)O[C@@H]1O[C@H](CO)[C@@H](O)[C@H](O)[C@H]1O	C36H62O9	638.87	Apoptosis;DNA Damage/DNA Repair;Immunology/Inflammation;Metabolism	PPAR;Interleukin;IL Receptor;Endogenous Metabolite;TNF	Endogenous Metabolite; IL Receptor; Interleukin; PPAR; TNF Receptor	Ginsenoside Rh1 (Sanchinoside B2) , one of the main constituents of Panax ginseng, exhibits anti-inflammatory effect.	Luo SL, et al. Lett Appl Microbiol. 2015 Jan;60(1):72-8.	人参
347	PHD191184	c	8	10	10	DMSO	T2698	Asperosaponin VI	Akebia saponin D;Asperosaponin Ⅵ	39524-08-8	CC1(C)CC[C@@]2(CC[C@]3(C)C(=CC[C@@H]4[C@@]5(C)CC[C@H](O[C@@H]6OC[C@H](O)[C@H](O)[C@H]6O)[C@@](C)(CO)[C@@H]5CC[C@@]34C)[C@@H]2C1)C(=O)O[C@@H]1O[C@H](CO[C@@H]2O[C@H](CO)[C@@H](O)[C@H](O)[C@H]2O)[C@@H](O)[C@H](O)[C@H]1O	C47H76O18	929.1	Apoptosis;Proteases/Proteasome	Apoptosis;Caspase	Apoptosis; Caspase	Asperosaponin VI (Akebia saponin D) , the most abundant constituent of the rhizome of Dipsacus asper, has been used for the treatment of lower back pain, traumatic hematoma and bone fractures.	Song L, et al. Nat Prod Commun. 2014 Jun;9(6):773-8.	川续断
348	PHD191184	c	9	10	10	DMSO	T2749	Ginkgolide A	BN-52020	15291-75-5	[H][C@]12C[C@@]34[C@H]5C[C@@H](C(C)(C)C)[C@@]33[C@@H](O)C(=O)O[C@@]3([H])O[C@@]4(C(=O)O5)[C@@]1(O)[C@H](C)C(=O)O2	C20H24O9	408.4	Membrane transporter/Ion channel;Metabolism;Neuroscience	GABA Receptor;Endogenous Metabolite	Endogenous Metabolite; GABA Receptor; GABAR	Ginkgolide A (BN-52020) is a highly active PAF antagonist cage molecule isolated from Ginkgo biloba leaves, showing potential in various inflammatory and immunological disorders.	Zhao Q, Gao C, Cui Z. Int Immunopharmacol. 2015 Apr;25(2):242-8.	银杏
349	PHD191184	c	10	10	10	DMSO	T3021	Bulleyaconitine A	Bulleyaconi cine A	107668-79-1	[H][C@@]12C[C@@]3(O)[C@H](C(=O)c4ccc(OC)cc4)[C@]1([H])[C@@](C[C@@H]3OC)(OC(C)=O)[C@]1([H])[C@H](OC)[C@@]3([H])[C@]22C1N(CC)C[C@]3(COC)CC[C@@H]2OC	C35H49NO9	627.76	Membrane transporter/Ion channel	Sodium Channel	Sodium Channel	Bulleyaconitine A (Bulleyaconi cine A), an analgesic and antiinflammatory drug isolated from Aconitum plants, has several potential targets, such as voltage-gated Na+ channels.	Wang CF, et al. Anesth Analg. 2008 Oct;107(4):1397-405.	乌头
350	PHD191184	c	11	10	10	DMSO	T2750	Ginkgolide C	BN-52022	15291-76-6	C[C@@H]1C(=O)O[C@H]2[C@@H](O)[C@]34[C@@H]5OC(=O)[C@]3(O[C@@H]3OC(=O)[C@H](O)[C@]43[C@@H]([C@H]5O)C(C)(C)C)[C@@]12O	C20H24O11	440.4	Chromatin/Epigenetic;DNA Damage/DNA Repair;Metabolism;PI3K/Akt/mTOR signaling;Proteases/Proteasome	MMP;Sirtuin;Endogenous Metabolite;AMPK	AMPK; Endogenous Metabolite; MMP; Sirtuin	Ginkgolide C (BN-52022), a natural product, can enhance the cardiac function of rats in the body.	Liou CJ, et al. Evid Based Complement Alternat Med. 2015;2015:298635.	银杏
351	PHD191184	d	2	10	10	DMSO	T2217	Cephalomannine	Baccatin III	71610-00-9	C\C=C(/C)C(=O)N[C@H]([C@@H](O)C(=O)O[C@H]1C[C@@]2(O)[C@@H](OC(=O)c3ccccc3)C3[C@@]4(CO[C@@H]4C[C@H](O)[C@@]3(C)C(=O)[C@H](OC(C)=O)C(=C1C)C2(C)C)OC(C)=O)c1ccccc1	C45H53NO14	831.9	Cytoskeletal Signaling	Microtubule Associated	Microtubule/Tubulin	Cephalomannine (Baccatin III) is a taxol derivative obtained from Taxus yunnanensis with antitumor activity.	Helson L. Int J Oncol. 1993 Feb;2(2):297-9.	三尖杉
352	PHD191184	d	3	10	10	DMSO	T2790	Oridonin	NSC-250682;Rubescenin;Isodonol;Rubescensin A	28957-04-2	CC1(C)CCC(O)C23COC(O)(C(O)C12)C12C(O)C(CCC31)C(=C)C2=O	C20H28O6	364.44	Cytoskeletal Signaling;Microbiology/Virology;PI3K/Akt/mTOR signaling	Akt;Antibacterial	Akt; Akt1; AKT2; Bacterial	Oridonin (NSC-250682) is a diterpenoid isolated from Rabdosia rubescens with anti-tumor, anti-bacterial and anti-inflammatory effects. It acts as an inhibitor of AKT, with IC50s of 8.4 and 8.9 μM for AKT1 and AKT2.	Ikezoe T, et al. Mol Cancer Ther, 2005, 4(4), 578-586.;Ikezoe T, et al. Int J Oncol, 2003, 23(4), 1187-1193.;Cui Q, et al. J Pharmacol Sci, 2007, 105(4), 317-325.	香茶菜
353	PHD191184	d	4	10	10	DMSO	T2810	(20S)-Protopanaxatriol	20(S)-APPT;g-PPT	34080-08-5	CC(C)=CCC[C@](C)(O)[C@H]1CC[C@]2(C)[C@@H]1[C@H](O)C[C@@H]1[C@@]3(C)CC[C@H](O)C(C)(C)[C@@H]3[C@@H](O)C[C@@]21C	C30H52O4	476.73	Apoptosis;Endocrinology/Hormones;Metabolism	Liver X Receptor;Apoptosis;Estrogen/progestogen Receptor;Glucocorticoid Receptor;Estrogen Receptor/ERR	Apoptosis; ER; Estrogen Receptor/ERR; Glucocorticoid Receptor; LXR	(20S)-Protopanaxatriol (g-PPT)(g-PPT), a metabolite of ginsenoside, could regulate endothelial cell functions through the estrogen receptor and glucocorticoid receptor.	Zhang Y, et al. Sci Rep. 2014 Dec 9;4:7375.	人参
354	PHD191184	d	5	10	10	DMSO	T2751	Ginkgolide B	BN-52021	15291-77-7	CC1C(=O)OC2C(O)C34C5CC(C(C)(C)C)C33C(O)C(=O)OC3OC4(C(=O)O5)C12O	C20H24O10	424.4	Apoptosis;GPCR/G Protein;Metabolism	Endogenous Metabolite;Apoptosis;PAFR	Apoptosis; Endogenous Metabolite; PAFR	Ginkgolide B (BN-52021) is a PAFR antagonist(IC50=3.6 μM) isolated from Ginkgo biloba.	Lamant V, et al. BiochemPharmacol, 1987, 36(17), 2749-2752.;Zhou H, et al. Am J Physiol Renal Physiol, 2012, 302(10), F1234-F1242.;Ahlemeyer B, et al. Pharmacopsychiatry, 2003, Suppl 1, S8-S14.;OberpichlerH, et al. J Cereb Blood Flow Metab, 1990, 10(1), 133-135.;Tang Y, et al. Eur Cell Mater, 2011, 21, 459-469.	银杏
355	PHD191184	d	6	10	10	DMSO	T2842	Tangeretin	NSC53909;Tangeritin;NSC618905	481-53-8	COc1ccc(cc1)-c1cc(=O)c2c(OC)c(OC)c(OC)c(OC)c2o1	C20H20O7	372.37	Apoptosis;Neuroscience;Proteases/Proteasome;Stem Cells	Apoptosis;Gamma-secretase	Apoptosis; Notch; Notch-1	Tangeretin (NSC-618905), a flavonoid from citrus fruit peels, has been proven to play an important role in anti-inflammatory responses and neuroprotective effects in several disease models and was also selected as a Notch-1 inhibitor.	Pan MH, et al. Carcinogenesis, 2002, 23(10), 1677-1684.;Hagenlocher Y, et al. Citrus peel polymethoxyflavones nobiletin and tangeretin suppress LPS- and IgE-mediated activation of human intestinal mast cells. Eur J Nutr. 2016 Mar 28.;Hirano T, et al. Br J Cancer, 1995, 72(6), 1380-1388.;Chen KH, et al. Biochem Pharmacol, 2007, 73(2), 215-227.	柑桔
356	PHD191184	d	7	10	10	DMSO	T2854	Phillyrin	Forsythin	487-41-2	COc1ccc(cc1OC)[C@@H]1OC[C@H]2[C@@H]1CO[C@@H]2c1ccc(O[C@@H]2O[C@H](CO)[C@@H](O)[C@H](O)[C@H]2O)cc1OC	C27H34O11	534.55	Chromatin/Epigenetic;Metabolism;Microbiology/Virology;PI3K/Akt/mTOR signaling	Cytochromes P450;AMPK;Influenza Virus	AMPK; Cytochrome P450; Influenza Virus	Phillyrin (Forsythin) is a novel AMPK activator, has anti-obesity effects in nutritive obesity mice, it can prevent lipid accumulation in HepG2 cells by blocking the expression of SREBP-1c and FAS through LKB1/AMPK activation. Phillyrin(Forsythin) may be a new preventive agent of acute lung injury in the clinical setting, it potentially contributes to the suppression of the activation of MAPK and…	Wei T, et al. Protective effects of phillyrin on H2O 2-induced oxidative stress and apoptosis in PC12 cells. Cell Mol Neurobiol. 2014 Nov;34(8):1165-73.;Do MT, et al. Phillyrin attenuates high glucose-induced lipid accumulation in human HepG2 hepatocytes through the activation of LKB1/AMP-activated protein kinase-dependent signalling. Food Chem. 2013 Jan 15;136(2):415-25.;Zhong WT, et al. Phillyr…	连翘
357	PHD191184	d	8	10	10	DMSO	T0968	Paclitaxel	Taxol;NSC 125973	33069-62-4	CC(=O)O[C@@H]1C2=C(C)[C@H](C[C@@](O)([C@@H](OC(=O)c3ccccc3)[C@@H]3[C@@]4(CO[C@@H]4C[C@H](O)[C@@]3(C)C1=O)OC(C)=O)C2(C)C)OC(=O)[C@H](O)[C@@H](NC(=O)c1ccccc1)c1ccccc1	C47H51NO14	853.91	Antibody-drug Conjugate/ADC Related;Apoptosis;Autophagy;Cytoskeletal Signaling	Apoptosis;ADC Cytotoxin;Microtubule Associated;Autophagy	ADC Cytotoxin; Apoptosis; Autophagy; microtubule; Microtubule/Tubulin	Paclitaxel (Taxol) is a natural product and a microtubule polymer stabilizer. Paclitaxel has anti-tumor activity and causes cell death by inducing mitotic arrest, apoptosis, and cell autophagy.	Jing C, et al. Lenvatinib enhances the antitumor effects of paclitaxel in anaplastic thyroid cancer. Am J Cancer Res. 2017 Apr 1;7(4):903-912.;Li Q, et al. Low doses of paclitaxel enhance liver metastasis of breast cancer cells in the mouse model. FEBS J. 2016 Aug;283(15):2836-52.;Pang G, Zhang S, Zhou X, et al. Immunoactive polysaccharide functionalized gold nanocomposites promote dendritic cell…	红豆杉
358	PHD191184	d	9	10	10	DMSO	T2833	Dehydrocostus Lactone	Epiligulyl oxide;(-)-Dehydrocostus lactone	477-43-0	C=C1[C@@]2([C@@]3([C@](C(=C)C(=O)O3)(CCC(=C)[C@@]2(CC1)[H])[H])[H])[H]	C15H18O2	230.3	NF-κB	IκB/IKK	IKKβ	Dehydrocostus Lactone ((-)-Dehydrocostus lactone) shows anti-inflammatory, anti-ulcer, immunomodulatory and anti-tumor properties.	Nie Y, Wang Z, Chai G, et al. Dehydrocostus Lactone Suppresses LPS-induced Acute Lung Injury and Macrophage Activation through NF-κB Signaling Pathway Mediated by p38 MAPK and Akt[J]. Molecules. 2019 Apr 17;24(8). pii: E1510.;Chen Y, Li R, Wang Z, et al. Dehydrocostus lactone inhibits NLRP3 inflammasome activation by blocking ASC oligomerization and prevents LPS-mediated inflammation in vivo[J]. …	风毛菊
359	PHD191184	d	10	10	10	DMSO	T2813	Madecassoside	Asiaticoside A	34540-22-2	[H][C@]12CC=C3[C@]4([H])[C@@H](C)[C@H](C)CC[C@@]4(CC[C@]3(C)[C@]1(C)C[C@@H](O)[C@@]1([H])[C@](C)(CO)[C@@H](O)[C@H](O)C[C@]21C)C(=O)O[C@@H]1O[C@H](CO[C@@H]2O[C@H](CO)[C@@H](O[C@@H]3O[C@@H](C)[C@H](O)[C@@H](O)[C@H]3O)[C@H](O)[C@H]2O)[C@@H](O)[C@H](O)[C@H]1O	C48H78O20	975.12	Apoptosis;Metabolism;Oxidation-Reduction	Antioxidant;Apoptosis;Endogenous Metabolite	antioxidant; Apoptosis; Endogenous Metabolite	Madecassoside (Asiaticoside A) is a pentacyclic triterpene extracted from Centella asitica (L.) with anti-inflammatory, anti-oxidative and anti-aging activities.	Lin X, et al. Pharmacol Biochem Behav. 2014 Sep;124:434-42.	积雪草
360	PHD191184	d	11	10	10	DMSO	T2808	Bilobalide	(-)-Bilobalide	33570-04-6	[H][C@]12C[C@@](O)(C(C)(C)C)[C@]34[C@@H](O)C(=O)O[C@@]3([H])OC(=O)[C@]14CC(=O)O2	C15H18O8	326.3	Apoptosis;Autophagy;Metabolism	Apoptosis;Endogenous Metabolite;Autophagy	Apoptosis; Autophagy; Endogenous Metabolite	Bilobalide ((-)-Bilobalide), a bioactive from Gingko Biloba, is active on hypoxia-induced alterations.	Lu L, et al. Clin Exp Dermatol. 2015 Jul 14.	银杏
361	PHD191184	e	2	10	10	DMSO	T0132	Etoposide	VP-16;VP-16-213	33419-42-0	O=C1[C@@]2([C@@H](C=3C([C@@H](O[C@@H]4O[C@]5([C@]([C@H](O)[C@H]4O)(O[C@H](C)OC5)[H])[H])[C@]2(CO1)[H])=CC6=C(C3)OCO6)C7=CC(OC)=C(O)C(OC)=C7)[H]	C29H32O13	588.56	Apoptosis;Autophagy;DNA Damage/DNA Repair;Microbiology/Virology	Topoisomerase;Antibiotic;Mitophagy;Apoptosis;Antibacterial;Autophagy	Antibiotic; Apoptosis; Autophagy; Bacterial; Mitophagy; Topo II; Topoisomerase	Etoposide (VP-16-213) is a topoisomerase II inhibitor that inhibits DNA synthesis by forming a complex with topoisomerase II and DNA (IC50=60.3 μM). Etoposide has antitumor activity and induces apoptosis and autophagy.	Calvani M, det al. Etoposide-Bevacizumab a new strategy against human melanoma cells expressing stem-like traits. Oncotarget. 2016 Jun 9. doi: 10.18632/oncotarget.9939.;Litwiniec A, et al. Low-dose etoposide-treatment induces endoreplication and cell death accompanied by cytoskeletal alterations in A549 cells: Does the response involve senescence? The possible role of vimentin. Cancer Cell Int. 2…	八角莲
362	PHD191184	e	3	10	10	DMSO	T0970	Racanisodamine	Anisodamine;7β-Hydroxyhyoscyamine	17659-49-3	CN1C2CC(O)C1CC(C2)OC(=O)C(CO)c1ccccc1	C17H23NO4	305.37	GPCR/G Protein;Neuroscience	AChR;Adrenergic Receptor	Adrenergic Receptor; mAChR	Racanisodamine (7β-Hydroxyhyoscyamine) is an anticholinergic and α1-adrenergic receptor antagonist used in the treatment of acute circulatory shock.	Zhang WW, et al. Neurosci Lett. 2008 Oct 10;443(3):241-5.	天仙子
363	PHD191184	e	4	10	10	DMSO	T1125	Shikonin	NSC 252844;Isoarnebin 4;(+)-Shikonin;Alkanna Red;C.I. 75535;Anchusa acid	517-89-5	CC(C)=CC[C@@H](O)C1=CC(=O)c2c(O)ccc(O)c2C1=O	C16H16O5	288.3	Apoptosis;Membrane transporter/Ion channel;Metabolism;Microbiology/Virology;NF-κB;Proteases/Proteasome	NF-κB;PKM;Chloride channel;HIV Protease;TNF	Chloride Channel; HIV; NF-κB; PKM2; Pyruvate Kinase; TMEM16A chloride channel; TNF Receptor; TNF-α	Shikonin (Anchusa acid) is a natural product, a TMEM16A chloride channel inhibitor (IC50=6.5 μM) and selective PKM2 inhibitor. Shikonin exhibits antitumor, anti-inflammatory and wound healing activities.	Huang B, et al. Shikonin ameliorated mice colitis by inhibiting dimerization and tetramerization of PKM2 in macrophages. Front Pharmacol. 2022 Aug 17;13:926945.;Zhao X, et al. Shikonin Inhibits Tumor Growth in Mice by Suppressing Pyruvate Kinase M2-mediated Aerobic Glycolysis. Sci Rep. 2018 Sep 28;8(1):14517.;Zhang F Y, Hu Y, Que Z Y, et al. Shikonin inhibits the migration and invasion of human g…	滇紫草; 紫草
364	PHD191184	e	5	10	10	DMSO	T1670	Lanatoside C	Cedilanid;Ceglunate;Isolanid	17575-22-3	[H][C@]12CC[C@]3([H])[C@]([H])(C[C@@H](O)[C@]4(C)[C@H](CC[C@]34O)C3=CC(=O)OC3)[C@@]1(C)CC[C@@H](C2)O[C@H]1C[C@H](O)[C@H](O[C@H]2C[C@H](O)[C@H](O[C@H]3C[C@H](OC(C)=O)[C@H](O[C@@H]4O[C@H](CO)[C@@H](O)[C@H](O)[C@H]4O)[C@@H](C)O3)[C@@H](C)O2)[C@@H](C)O1	C49H76O20	985.12	Autophagy;Membrane transporter/Ion channel;Microbiology/Virology	ATPase;Virus Protease;Autophagy	Autophagy; Enterovirus; Na+/K+-ATPase	Lanatoside C (Ceglunate) is a cardiac glycoside, a type of drug that can be used in the treatment of congestive heart failure and cardiac arrhythmia (irregular heartbeat). Lanatoside C can be used orally or by the intravenous route.	Hu Y, Yu K, Wang G, et al. Lanatoside C inhibits cell proliferation and induces apoptosis through attenuating Wnt/β-catenin/c-Myc signaling pathway in human gastric cancer cell[J]. Biochemical pharmacology. 2018 Apr;150:280-292.;Lypka A, Lazowski J. Wiad Lek. 1979 Sep 15;32(18):1277-81.	地黄
365	PHD191184	e	6	10	10	DMSO	T1711	Harmine	Telepathine	442-51-3	COc1ccc2c(c1)[nH]c1c(C)nccc21	C13H12N2O	212.25	Cell Cycle/Checkpoint;GPCR/G Protein;Metabolism;Neuroscience;Tyrosine Kinase/Adaptors	DYRK;MAO;5-HT Receptor	5-HT Receptor; DYRK; MAO	Harmine (Telepathine) is an alkaloid isolated from seeds of Peganum harmala.	Zhang H, et al. Phytomedicine. 2014 Feb 15;21(3):348-55.	骆驼蓬
366	PHD191184	e	7	10	10	DMSO	T1506	Vidarabine	Adenine Arabinoside;9-β-D-Arabinofuranosyladenine;Vira-A;Arabinosyladenine;Ara-A	5536-17-4	O[C@@H]1[C@H](N2C=3C(N=C2)=C(N)N=CN3)O[C@H](CO)[C@H]1O	C10H13N5O4	267.24	Cell Cycle/Checkpoint;DNA Damage/DNA Repair;Microbiology/Virology;Tyrosine Kinase/Adaptors	Antibiotic;Tyrosine Kinases;Nucleoside Antimetabolite/Analog;DNA/RNA Synthesis;HSV	Antibiotic; DNA polymerase; HSV; Nucleoside Antimetabolite/Analog; Tyrosine Kinases	Vidarabine (Adenine Arabinoside) is a nucleoside antibiotic isolated from Streptomyces antibioticus. It has some antineoplastic properties and has broad spectrum activity against DNA viruses in cell cultures and significant antiviral activity against infections caused by a variety of viruses such as the herpes viruses, the VACCINIA VIRUS and varicella zoster virus.	Suzuki M, et al. Antiviral Res, 2006, 72(2), 157-161.;Kurosaki K, et al. Antivir Chem Chemother, 2004, 15(5), 281-285.;Shen W, et al. Bioorg Med Chem Lett, 2009, 19(3), 792-796.;Oh KW, et al. J Ethnopharmacol, 2000, 72(1-2), 221-227.	大蒜
367	PHD191184	e	8	10	10	DMSO	T1922	Pseudolaric Acid B		82508-31-4	COC(=O)C1=CCC23CCC(C2(CC1)OC(C)=O)C(C)(OC3=O)C=CC=C(C)C(O)=O	C23H28O8	432.46	Apoptosis;Autophagy;MAPK;Microbiology/Virology	p38 MAPK;Ferroptosis;HBV;Apoptosis;Antifungal;Autophagy	Apoptosis; Autophagy; Ferroptosis; Fungal; HBV; p38	Pseudolaric acid B, a natural diterpenoid compound, is isolated from Pseudolarix kaempferi.	Li T, et al. Life Sci. 2015 Jan 15;121:88-96.	金钱松
368	PHD191184	e	9	10	10	DMSO	T6062	Brefeldin A	BFA;Ascotoxin;Cyanein;Decumbin	20350-15-6	[H][C@@]12C[C@H](O)C[C@@]1([H])[C@H](O)\C=C\C(=O)O[C@@H](C)CCC\C=C\2	C16H24O4	280.36	Autophagy;DNA Damage/DNA Repair;Membrane transporter/Ion channel;Microbiology/Virology	ATPase;Antibiotic;Mitophagy;HSV;CRISPR/Cas9;Autophagy	Antibiotic; ATPase (HCT 116); Autophagy; CRISPR/Cas9; HSV; Mitophagy	Brefeldin A (Cyanein) belongs to the class of macrolide antibiotics and is an ATPase inhibitor (IC50=0.2 μM). Brefeldin A can induce tumor cell differentiation and apoptosis, and also possesses autophagy inhibitory activity.	Wlodkowic D, et al. Leuk Res. 2007, 31(12), 1687-1700.;Ma X, Zou F, Yu F, et al. Nanoparticle Vaccines Based on the Receptor Binding Domain (RBD) and Heptad Repeat (HR) of SARS-CoV-2 Elicit Robust Protective Immune Responses[J]. Immunity. 2020;Zhang Y, Hu H, Liu W, et al. Amino acids and RagD potentiate mTORC1 activation in CD8+ T cells to confer antitumor immunity[J]. Journal for ImmunoTherapy o…	当归
369	PHD191184	e	10	10	10	DMSO	T3158	Harmane	Loturine;Harman;Aribine	486-84-0	Cc1nccc2c3ccccc3[nH]c12	C12H10N2	182.22	GPCR/G Protein;Neuroscience	Adrenergic Receptor;Imidazoline Receptor;Monoamine Oxidase	Adrenergic Receptor; Imidazoline Receptor; Monoamine Oxidase	Harmane (Loturine) is a bio-active β-Carboline and monoamine oxidase inhibitor found in coffee and tobacco smoke.	Li Y, Li C, Wu J, et al. Harmane ameliorates obesity though inhibiting lipid accumulation and inducing adipocyte browning[J]. RSC Advances. 2020, 10(8): 4397-4403.;Jakobsen H, et al. PLoS One. 2013;8(3):e60519.	骆驼蓬
370	PHD191184	e	11	10	10	DMSO	T3159	Guaiazulene	azulon;Vetivazulen;Eucazulen	489-84-9	CC=1C=2C(C(C)=CC=C(C(C)C)C2)=CC1	C15H18	198.3	Metabolism	Endogenous Metabolite	Endogenous Metabolite	Guaiazulene (azulon) belongs to the class of organic compounds known as guaianes.	Togar B, et al. J Intercult Ethnopharmacol. 2015 Jan-Mar;4(1):29-33.	愈疮木
371	PHD191184	f	2	10	10	DMSO	T1166	Ellipticine	NSC 71795;Elliptisine	519-23-3	Cc1c2[nH]c3ccccc3c2c(C)c2cnccc12	C17H14N2	246.31	DNA Damage/DNA Repair	Topoisomerase	Topo II; Topoisomerase	Ellipticine (Elliptisine) is a potent antineoplastic agent exhibiting multiple mechanisms of action, IC50 of 0.67±0.06, 1.25±0.13, 1.25±0.13, 0.67±0.06, 0.27±0.02, 0.49±0.04, 0.44±0.03, and 1.48±0.62 μM for Leukemia HL-60, Breast adenocarcinoma MCF-7, Breast adenocarcinoma MCF-7, Leukemia HL-60, Neuroblastoma IMR-32, Neuroblastoma UKF-NB-4, Neuroblastoma UKF-NB-3, and Glioblastoma U87 mg cell, re…	Savorani C, et al. Leuk Lymphoma. 2015 Mar;56(3):739-47.	覆盆子
372	PHD191184	f	3	10	10	DMSO	T3154	Citral	alpha-Citral	5392-40-5	C(CCC=C(C)C)(=CC=O)C	C10H16O	152.23	Others	Others	Others	Citral A monoterpene, obtained from the essential oil of lemongrass, which has anti-pain and anti-inflammatory properties.	Zheng S, et al. Food Chem. 2015 Jul 1;178:76-81.	柑桔
373	PHD191184	f	4	10	10	DMSO	T1183	Retinol	Vitamin A1;all-trans-Retinol;Alphalin	68-26-8	C\C(=C/CO)\C=C\C=C(/C)\C=C\C1=C(C)CCCC1(C)C	C20H30O	286.45	Others	Others	Retinol-binding protein	Retinol (Alphalin) and derivatives of retinol that play an essential role in metabolic functioning of the retina, the growth of and differentiation of epithelial tissue, the growth of bone, reproduction, and the immune response. Dietary vitamin A is derived from a variety of CAROTENOIDS found in plants. It is enriched in the liver, egg yolks, and the fat component of dairy products.	Kunzler A, et al. Retinol (Vitamin A) Increases α-Synuclein, β-Amyloid Peptide, Tau Phosphorylation and RAGE Content in Human SH-SY5Y Neuronal Cell Line. Neurochem Res. 2017 Oct;42(10):2788-2797.;Hwang I, et al. Retinol from hepatic stellate cells via STRA6 induces lipogenesis on hepatocytes during fibrosis. Cell Biosci. 2021 Jan 6;11(1):3.;Eckhoff C, et al. Transplacental pharmacokinetics and te…	人参; 川芎; 当归; 苦杏仁
374	PHD191184	f	5	10	10	DMSO	T3235	Rebaudioside A	Reb-A 97;Reb A;Stevioside A3;Glycoside A3	58543-16-1	C[C@]12[C@]3([C@]4(C[C@](O[C@H]5[C@H](O[C@@H]6O[C@H](CO)[C@@H](O)[C@H](O)[C@H]6O)[C@@H](O[C@@H]7O[C@H](CO)[C@@H](O)[C@H](O)[C@H]7O)[C@H](O)[C@@H](CO)O5)(C(=C)C4)CC3)CC[C@@]1([C@@](C(O[C@@H]8O[C@H](CO)[C@@H](O)[C@H](O)[C@H]8O)=O)(C)CCC2)[H])[H]	C44H70O23	967.01	Metabolism	Endogenous Metabolite;Glucosidase	Endogenous Metabolite; α-glucosidase	Rebaudioside A (Reb A) is a novel agent of glycoside clathration of pharmacons, acts as α-glucosidase inhibitor.	T G Tolstikova et. al.Doklady Biological Sciences, 426, 205-206 (2009)	甜叶菊
375	PHD191184	f	6	10	10	DMSO	T3234	Dihydroactinidiolide	R-(-)Dihydro actinidiolide	17092-92-1	CC12CCCC(C)(C)C1=CC(=O)O2	C11H16O2	180.24	Others	Others	Others	Dihydroactinidiolide (R-(-)Dihydro actinidiolide)is avolatileterpene. It has a sweet,tea-likeodorand is used as a fragrance.	Shumbe L, et al. Dihydroactinidiolide, a high light-induced β-carotene derivative that can regulate gene expression and photoacclimation in Arabidopsis. Mol Plant. 2014 Jul;7(7):1248-51.	猕猴桃
376	PHD191184	f	7	10	10	DMSO	T6391	Apocynin	Acetovanillone;Acetoguaiacone;NSC 2146	498-02-2	COC1=C(O)C=CC(=C1)C(C)=O	C9H10O3	166.17	Apoptosis;Autophagy;Metabolism	NADPH;Apoptosis;Autophagy	Apoptosis; Autophagy; NADPH oxidase	Apocynin (NSC 2146) is a specific NADPH-oxidase inhibitor (IC50: 10 μM).	Simons JM, et al. Free Radic Biol Med, 1990, 8(3), 251-258.;Impellizzeri D, et al. Biochem Pharmacol, 2011, 81(5), 636-648.;Stefanska J, et al. Mediators Inflamm, 2008, 106507.;Stolk J,et al. Am J Respir Cell Mol Biol, 1994, 11(1), 95-102.;Deng Zheng, Fei Shi, Zheng Zhou, Feng Sun, Menghao Sun, Qian Sun, Lei Chen et al. M1 macrophage mediated increased reactive oxygen species (ROS) influence woun…	夹竹桃
377	PHD191184	f	8	10	10	DMSO	T3233	Sophoricoside	Genistein sophoricoside	152-95-4	OC[C@H]1O[C@@H](OC2=CC=C(C=C2)C2=COC3=CC(O)=CC(O)=C3C2=O)[C@H](O)[C@@H](O)[C@@H]1O	C21H20O10	432.38	Others	Others	Others	Sophoricoside (Genistein sophoricoside) is effective against inflammation and can reduce the GPT.	Wu C, et al. Modulation of lipogenesis and glucose consumption in HepG2 cells and C2C12 myotubes by sophoricoside. Molecules. 2013 Dec 13;18(12):15624-35.	槐
378	PHD191184	f	9	10	10	DMSO	T3232	Higenamine hydrochloride	Higenamine HCl;Demethylcoclaurine hydrochloride;norcoclaurine HCl;(+-)-Demethylcoclaurine hydrochloride;Higenamine Hydrochloride	11041-94-4	Cl.Oc1ccc(CC2NCCc3cc(O)c(O)cc23)cc1	C16H18ClNO3	307.772	GPCR/G Protein;Neuroscience	Adrenergic Receptor	Adrenergic Receptor; β2-adrenergic receptor	Higenamine hydrochloride (norcoclaurine HCl) has been demonstrated to be a β2 adrenoreceptor agonist. Adrenergic receptors, or adrenoceptors, belong to the class of G protein–coupled receptors, and are the most prominent receptors in the adipose membrane, besides also being expressed in skeletal muscle tissue.	Tsukiyama M, et al. Beta2-adrenoceptor-mediated tracheal relaxation induced by higenamine from Nandina domestica Thunberg. Planta Med. 2009 Oct;75(13):1393-9.	乌头
379	PHD191184	f	10	10	10	DMSO	T3236	Solanesol	Betulanonaprenol;Nonaisoprenol	13190-97-1	CC(C)=CCC\C(C)=C\CC\C(C)=C\CC\C(C)=C\CC\C(C)=C\CC\C(C)=C\CC\C(C)=C\CC\C(C)=C\CC\C(C)=C\CO	C45H74O	631.07	Metabolism;Microbiology/Virology	Endogenous Metabolite;Antibacterial	Bacterial; Endogenous Metabolite	Solanesol (Betulanonaprenol) is a phytochemical present in tobacco leaf. Starting material for synthesis of co-enzyme Q10. Exhibits antiulcer activity.	Yao X, et al. Solanesol induces the expression of heme oxygenase-1 via p38 and Akt and suppresses the production of proinflammatory cytokines in RAW264.7 cells. Food Funct. 2017 Jan 25;8(1):132-141.	烟草
380	PHD191184	f	11	10	10	DMSO	T6377	Aloperine		56293-29-9	[C@]12([C@]3(C(=C[C@@](C1)([C@@]4(N(C2)CCCC4)[H])[H])CCCN3)[H])[H]	C15H24N2	232.36	Apoptosis;Autophagy;Microbiology/Virology;Proteases/Proteasome	Antibiotic;Apoptosis;Virus Protease;Autophagy;HIV Protease	Antibiotic; Apoptosis; Autophagy; Filovirus; HIV	Aloperine exhibits anti-inflammatory, antibacterial, antiviral, and anti-tumor properties.	Yuan XY, et al. Eur J Pharmacol, 2011, 658(2-3), 263-269.;Lin Z, et al. Basic Clin Pharmacol Toxicol, 2011, 108(5), 304-309.;Yuan XY, et al. Eur J Pharmacol, 2010, 629(1-3), 147-152.;Huang S, Zhang Y, Zhang Y, et al. Establishment of LC-MS/MS method for determination of aloperine in rat plasma and its application in preclinical pharmacokinetics[J]. Journal of Chromatography B. 2021, 1173: 122671.	槐
381	PHD191184	g	2	10	10	DMSO	T3273	Bifendate	Bifendatatum	73536-69-3	C(OC)(=O)C=1C(=C2C(=C(OC)C1)OCO2)C3=C4C(=C(OC)C=C3C(OC)=O)OCO4	C20H18O10	418.35	Microbiology/Virology	Reverse Transcriptase;HBV	HBV; Reverse Transcriptase	Bifendate (Bifendatatum) is commonly used to treat the transaminase elevation that caused by viral hepatitis and drug-induced liver injury.		五味子
382	PHD191184	g	3	10	10	DMSO	T3246	Tabersonine	(-)-Tabersonine;Tabersonin	4429-63-4	CC[C@]12CC(C(=O)OC)=C3Nc4ccccc4[C@]33CCN(CC=C1)[C@H]23	C21H24N2O2	336.43	Others	Others	Others	Tabersonine (Tabersonin)is a terpene indole alkaloid found in the medicinal plant Catharanthus roseus.		甘草
383	PHD191184	g	4	10	10	DMSO	T3254	PHYTOL	trans-Phytol;(E)-Phytol	150-86-7	[C@@H](CCC[C@@H](CCCC(C)C)C)(CCC/C(=C/CO)/C)C	C20H40O	296.53	DNA Damage/DNA Repair;Metabolism;Microbiology/Virology	Parasite;PPAR;Antibacterial	Bacterial; Parasite; PPAR	PHYTOL (trans-Phytol) , a diterpene alcohol from chlorophyll widely used as a food additive and in medicinal fields, shows antinociceptive and antioxidant activities as well as anti-inflammatory and antiallergic effects. It is a specific activator of PPARα.	Daines, Alison. Current Organic Chemistry. 7 (16): 1625–34.	红茶
384	PHD191184	g	5	10	10	DMSO	T3240	Citronellol	dihydrogeraniol;(±)-β-Citronellol	106-22-9	C(CCC=C(C)C)(CCO)C	C10H20O	156.27	Immunology/Inflammation;Metabolism;NF-κB	Reactive Oxygen Species	Reactive Oxygen Species	Citronellol ((±)-β-Citronellol) is used in insect repellents and perfumes and as a mite attractant.	Taylor WG, Schreck CE. (1985). J Pharm Sci. 74 (5): 534–539.	九里香; 关黄柏; 大蓟; 川芎; 月季花; 橘皮; 肉豆蔻; 金银花; 飞龙掌血
385	PHD191184	g	6	10	10	DMSO	T3250	Royal Jelly acid	10-Hydroxy-trans-2-decenoic acid;10-Hydroxy-2-decenoic acid;10H2DA;10-Hydroxy-2-decylenic acid;Queen Bee Acid;(E)-10-Hydroxy-2-decenoic acid	14113-05-4	C(CCCCCO)C/C=C/C(O)=O	C10H18O3	186.25	Angiogenesis;Metabolism;Tyrosine Kinase/Adaptors	VEGFR;Endogenous Metabolite	Endogenous Metabolite; VEGFR	Royal Jelly acid (Queen Bee Acid) inhibits VEGF-induced angiogenesis, cell migration, and proliferation.	Yang XH, et al. Comparative proteomic analysis provides insight into 10-hydroxy-2-decenoic acid biosynthesis in honey bee workers. Amino Acids. 2017 Apr 17.	蜂王浆
386	PHD191184	g	7	10	10	DMSO	T3245	(S)-(+)-Carvone	(+)-Carvone	2244-16-8	CC(=C)[C@H]1CC=C(C)C(=O)C1	C10H14O	150.22	Others	Others	Others	(S)-(+)-Carvone is a compound that occurs naturally in several foods and has anticonvulsant activity.	Chen D, et al. A Concise, Efficient and Scalable Total Synthesis of Thapsigargin and Nortrilobolide from (R)-(-)-Carvone. J Am Chem Soc. 2017 May 3;139(17):6046-6049.	五加皮; 关黄柏; 厚朴花; 白豆蔻; 矮地茶; 艾叶; 荆芥穗; 莳萝子; 葛缕子; 薄荷; 青风藤
387	PHD191184	g	8	10	10	DMSO	T3248	alpha-Boswellic acid	α-Boswellic acid	471-66-9	CC1(C)CCC2(C)CCC3(C)C(=CCC4C5(C)CCC(O)C(C)(C5CCC34C)C(O)=O)C2C1	C30H48O3	456.7	Others	Others	Others	Alpha-Boswellic acid (α-Boswellic acid) is a pentacyclic triterpenoid natural product extracted from frankincense, exhibiting anticonvulsant and anticancer effects, and in animals, it prevents and reduces Alzheimer's disease markers, making it valuable for Alzheimer's disease research.	Fathi E, et al. The Effects of Alpha Boswellic Acid on Reelin Expression and Tau Phosphorylation in Human Astrocytes. Neuromolecular Med. 2017 Mar;19(1):136-146.	乳香树
388	PHD191184	g	9	10	10	DMSO	T3239	Geranyl Tiglate	Geranium oil;tiglic acid geranyl ester	8000-46-2	C/C=C(\C)/C(=O)OC/C=C(\C)/CCC=C(C)C	C15H24O2	236.36	Others	Others	Others	Geranyl Tiglate (tiglic acid geranyl ester) is one of the most important natural perfume.	Sienkiewicz M, et al. The antibacterial activity of geranium oil against Gram-negative bacteria isolated from difficult-to-heal wounds. Burns. 2014 Aug;40(5):1046-51.	天竺葵
389	PHD191184	g	10	10	10	DMSO	T6717	Vanillin	FEMA 3107;m-Methoxy-p-hydroxybenzaldehyde;p-Hydroxy-m-methoxybenzaldehyde;p-Vanillin	121-33-5	COC1=CC(C=O)=CC=C1O	C8H8O3	152.15	Metabolism	Endogenous Metabolite	Endogenous Metabolite	Vanillin (Zimco) is a single molecule extracted from vanilla beans and also a popular odor used widely in perfume, food and medicine.Vanillin can reversibly and non-competitively inhibit the cellulase activity at appropriate concentrations and the value of IC50 was estimated to be 30 g/L.Vanillin protects KSC from UVB irradiation and its effects may occur through the suppression of downstream ste…	Shim K S, Hwang Y H, Jang S A, et al. Ethanol Extract of Amomum tsao-ko Ameliorates Ovariectomy-Induced Trabecular Loss and Fat Accumulation[J]. Molecules. 2021, 26(4): 784.;Abraham DJ, et al. Blood, 1991, 77(6), 1334-1341.	香果兰
390	PHD191184	g	11	10	10	DMSO	T3314	Perillyl alcohol	Isocarveol;Perilla alcohol	536-59-4	CC(=C)C1CCC(CO)=CC1	C10H16O	152.23	Apoptosis;Metabolism	Endogenous Metabolite;Apoptosis	Apoptosis; Endogenous Metabolite	Perillyl Alcohol is a naturally occurring monoterpene related to limonene with antineoplastic activity. Perillyl alcohol (Isocarveol) inhibits farnesyl transferase and geranylgeranyl transferase, thereby preventing post-translational protein farnesylation and isoprenylation and activation of oncoproteins such as p21-ras, and arresting tumor cells in the G1 phase of the cell cycle.	Ripple GH. Clin Y Res 2000;6:390-6.	鼠尾草
391	PHD191184	h	2	10	10	DMSO	T3329	4',7-Dimethoxyisoflavone	Dimethoxydaidzein;Daidzein dimethyl ether	1157-39-7	COc1ccc(cc1)-c1coc2cc(OC)ccc2c1=O	C17H14O4	282.29	Metabolism;Microbiology/Virology	Antifungal;Endogenous Metabolite	Antifungal; Endogenous Metabolite; Fungal	4',7-Dimethoxyisoflavone (Daidzein dimethyl ether) , a kind of isoflavonoids, showed inhibitory effects on rat prostate testosterone 5α-reductase.	M. K. Pandey, et al. Antifungal Activity of 4',7-Dimethoxyisoflavone Against Some Fungi. Mycobiology 30(1): 55-56 (2002).	粉葛; 鸡血藤
392	PHD191184	h	3	10	10	DMSO	T2140	Parthenolide	(-)-Parthenolide	20554-84-1	C\C1=C/CC[C@@]2(C)O[C@H]2[C@H]2OC(=O)C(=C)[C@@H]2CC1	C15H20O3	248.32	Apoptosis;Autophagy;Chromatin/Epigenetic;DNA Damage/DNA Repair;NF-κB	NF-κB;Apoptosis;Mitophagy;HDAC;Autophagy	Apoptosis; Autophagy; Mitophagy; NF-κB;HDAC1	Parthenolide ((-)-Parthenolide) is a natural sesquiterpene lactone that is an NF-κB inhibitor and also specifically inhibits HDAC1 protein, but is inactive against other class I/II HDACs. Parthenolide has anti-inflammatory, anti-tumor, and anti-viral activities.	Cheng G, Xie L. Parthenolide induces apoptosis and cell cycle arrest of human 5637 bladder cancer cells in vitro. Molecules. 2011 Aug 9;16(8):6758-68.;Wang W, et al. Parthenolide plays a protective role in the liver of mice with metabolic dysfunction‑associated fatty liver disease through the activation of the HIPPO pathway. Mol Med Rep. 2021 Jul;24(1):487.;D'Anneo A, et al. Parthenolide generate…	小滨菊
393	PHD191184	h	4	10	10	DMSO	T3330	trans-Trimethoxyresveratrol	trans-trismethoxy Resveratrol;E-Resveratrol Trimethyl Ether;MR-3;Tri-O-methylresveratrol;3,4',5-Trimethoxy-trans-stilbene;Trimethoxystilbene	22255-22-7	C(=C/C1=CC=C(OC)C=C1)\C2=CC(OC)=CC(OC)=C2	C17H18O3	270.32	Immunology/Inflammation;Metabolism;NF-κB	Reactive Oxygen Species	Reactive Oxygen Species	trans-Trimethoxyresveratrol (MR-3), a natural methoxylated analog of resveratrol, inhibits breast Y cell invasiveness by downregulation of PI3K/Akt and Wnt/β-catenin signaling cascades and reversal of epithelial-mesenchymal transition.	Tsai JH et al. Toxicol Appl Pharmacol. 2013 Nov 1;272(3):746-56	藜芦
394	PHD191184	h	5	10	10	DMSO	T3324	Lycorine	Galanthidine;Narcissine;Amarylline;Belamarine;Licorine	476-28-8	[H][C@@]12N3CCC1=C[C@H](O)[C@@H](O)[C@@]2([H])c1cc2OCOc2cc1C3	C16H17NO4	287.31	Apoptosis;Metabolism;Microbiology/Virology;Neuroscience	Apoptosis;Virus Protease;AChR;Antibacterial;Fatty Acid Synthase	AChR; Apoptosis; Bacterial; Fatty Acid Synthase (FASN); Virus Protease	Lycorine (Narcissine) inhibits protein synthesis and may inhibit ascorbic acid biosynthesis, although studies on the latter are controversial and inconclusive.	Vrijsen R. Biol. Chem. 1986, 261 (2): 505–7.	石蒜
395	PHD191184	h	6	10	10	DMSO	T3328	Angelic Acid	2-Methylisocrotonic acid;(Z)-2-Methylbut-2-enoic acid;cis-2-Methyl-2-butenoic acid	565-63-9	C\C=C(\C)C(O)=O	C5H8O2	100.12	Others	Others	Others	Angelic Acid ((Z)-2-Methylbut-2-enoic acid) is a monocarboxylic unsaturated organic acid. Angelic acid esters are the active components of herbal medicine used against a wide range of various health disturbances including pains, fever, gout, heartburn, etc.	Ernest Small Culinary herbs, National Research Council Canada, 2006, p. 288	当归
396	PHD191184	h	7	10	10	DMSO	T3325	Liquiritigenin	4',7-Dihydroxyflavanone	578-86-9	O=C1C=2C(O[C@@H](C1)C3=CC=C(O)C=C3)=CC(O)=CC2	C15H12O4	256.25	Endocrinology/Hormones	Estrogen Receptor/ERR;Estrogen/progestogen Receptor	ERβ; Estrogen Receptor/ERR	Liquiritigenin (4',7-Dihydroxyflavanone), a flavonoid aglycone from licorice, is a highly selective estrogen receptor β (ERβ) agonist.	Kim, YW. Gastrointestinal and Liver Physiology. 296 (2): G372–81.	甘草
397	PHD191184	h	8	10	10	DMSO	T3339	Sophoridine	5-Epidihydrosophocarpine;Dihydro-5-episophocarpine	6882-68-4	O=C1N2[C@@]([C@@]3([C@@]4([C@@](C2)(CCCN4CCC3)[H])[H])[H])(CCC1)[H]	C15H24N2O	248.36	Apoptosis;DNA Damage/DNA Repair	Topoisomerase;Apoptosis	Apoptosis; Topo I	Sophoridine (Dihydro-5-episophocarpine), a natural anticancer drug, has been used in China for decades. A series of novel N-substituted Sophoridinic acid derivatives were synthesized and evaluated for their cytotoxicity with 1 as the lead. The structure-activity relationship indicated that introduction of an aliphatic acyl on the nitrogen atom might significantly enhance the anticancer activity. …	Li X, et al. Bioorg Med Chem Lett. 2011, 21(18):5251-4.	槐
398	PHD191184	h	9	10	10	DMSO	T3327	Artemotil	β-Arteether;Beta-Arteether;Arteether;SM-227;(+)-Arteether	75887-54-6	[H][C@@]12CC[C@@H](C)[C@]3([H])CC[C@@]4(C)OO[C@@]13[C@]([H])(O[C@H](OCC)[C@@H]2C)O4	C17H28O5	312.4	Autophagy;GPCR/G Protein;Immunology/Inflammation;Microbiology/Virology	Parasite;CXCR;CCR	CCL4; CCL5; CXCL10; CXCL9; Parasite	Artemotil (SM-227) is a new, fast-acting antimalarial drug.	Dwivedi H, et al. Parasitology. 2016, 143(12):1557-68.	蒿
399	PHD191184	h	10	10	10	DMSO	T3318	Wogonoside	Glychionide B;Wogonin 7-O-glucuronide;Oroxindin	51059-44-0	COc1c(OC2OC(C(O)C(O)C2O)C(O)=O)cc(O)c2c1oc(cc2=O)-c1ccccc1	C22H20O11	460.39	Autophagy;Membrane transporter/Ion channel;Neuroscience	GABA Receptor;Autophagy	Autophagy; GABA	Wogonoside (Wogonin 7-O-glucuronide) acts as a positive allosteric modulator of the benzodiazepine site of the GABAA receptor.	Hui KM, et al. Biochem. Pharmacol. 2012, 64 (9): 1415–24.	黄芩
400	PHD191184	h	11	10	10	DMSO	T3319	Scutellarein	4',5,6,7-Tetrahydroxyflavone;6-Hydroxyapigenin	529-53-3	Oc1ccc(cc1)-c1cc(=O)c2c(O)c(O)c(O)cc2o1	C15H10O6	286.24	Angiogenesis;Autophagy;Microbiology/Virology;Tyrosine Kinase/Adaptors	Autophagy;Src;SARS-CoV	Autophagy; SARS-CoV; Src	Scutellarein (6-Hydroxyapigenin) reduces inflammatory responses by inhibiting Src kinase activity.	Sung NY, et al. Korean J Physiol Pharmacol. 2015 Sep;19(5):441-9.	黄芩
401	PHD191185	a	2	10	10	DMSO	T3333	Cyclogalegenin	Cyclogalegigenin;Cyclogalagenin;Astramembrangenin;Cycloastragenol	84605-18-5	C[C@]12[C@]3([C@]4([C@]5(C4)[C@@]([C@@H](O)C3)(C(C)(C)[C@@H](O)CC5)[H])CC[C@]1(C)[C@]([C@@H](O)C2)([C@@]6(C)O[C@@H]([C@@](C)(C)O)CC6)[H])[H]	C30H50O5	490.71	DNA Damage/DNA Repair	Telomerase	Telomerase	Cyclogalegenin (Astramembrangenin) is able to elongate telomeres, resulting in increased lifespan of the animals.	de Jesus BB, et al. Aging Cell. 2011, 10 (4): 604–21.	黄芪
402	PHD191185	a	3	10	10	DMSO	T3367	Macranthoidin B	Macranthoiside I	136849-88-2	C[C@@H]1O[C@@H](O[C@@H]2[C@@H](O)[C@@H](O)CO[C@H]2O[C@H]2CC[C@@]3(C)[C@@H](CC[C@]4(C)[C@@H]3CC=C3[C@@H]5CC(C)(C)CC[C@@]5(CC[C@@]43C)C(=O)O[C@@H]3O[C@H](CO[C@@H]4O[C@H](CO)[C@@H](O)[C@H](O)[C@H]4O)[C@@H](O)[C@H](O)[C@H]3O)[C@]2(C)CO)[C@H](O)[C@H](O[C@@H]2O[C@H](CO)[C@@H](O[C@@H]3O[C@H](CO)[C@@H](O)[C@H](O)[C@H]3O)[C@H](O)[C@H]2O)[C@H]1O	C65H106O32	1399.52	Others	Others	Others	Macranthoidin B is an active natural saponin.	Chen CY, et al.J Chromatogr B Analyt Technol Biomed Life Sci. 2009 Jan 15;877(3):159-65.;	忍冬
403	PHD191185	a	4	10	10	DMSO	T3362	Eupatilin	NSC 122413	22368-21-4	COc1ccc(cc1OC)-c1cc(=O)c2c(O)c(OC)c(O)cc2o1	C18H16O7	344.32	Autophagy;DNA Damage/DNA Repair;Metabolism	Autophagy;PPAR	Autophagy; PPAR	Eupatilin (NSC-122413), a flavone derived from Artemisia princepsPampanini, is a PPARα agonist, with pharmacological activity.	Yu K, et al. Int J Clin Exp Med. 2015 Dec 15;8(12):22191-7.;Li YY, et al. Oncol Lett. 2015 Oct;10(4):2505-2510.;;Jeong JH, et al. PLoS One. 2015 Jun 17;10(6):e0130882.;Du L, et al. Eupatilin prevents H2O2-induced oxidative stress and apoptosis in human retinal pigment epithelial cells. Biomed Pharmacother. 2017 Jan;85:136-140.	蒿
404	PHD191185	a	5	10	10	DMSO	T3366	Cephalotaxine	ZINC19795976;(-)-Cephalotaxine;Cephalotaxlen	24316-19-6	COC1=C[C@]23CCCN2CCc2cc4OCOc4cc2[C@@H]3[C@@H]1O	C18H21NO4	315.36	Immunology/Inflammation;Microbiology/Virology	Antiviral;Influenza Virus	Antiviral; Influenza Virus	Cephalotaxine (ZINC19795976) is an antiviral and an antitumor agent.	M A Sells, et al. J Virol. 1988 Aug; 62(8): 2836–2844.;;Efferth T, et al. Naunyn Schmiedebergs Arch Pharmacol. 2003 Jan;367(1):56-67.;Wang DZ, et al. Yao Xue Xue Bao. 1992;27(3):178-84.	三尖杉
405	PHD191185	a	6	10	10	DMSO	T3368	Alpha-Hederin	Helixin;Tauroside E;α-Hederin;Hederoside C	27013-91-8	C[C@@H]1O[C@@H](O[C@@H]2[C@@H](O)[C@@H](O)CO[C@H]2O[C@H]2CC[C@@]3(C)C(CC[C@]4(C)[C@@H]3CC=C3[C@H]5CC(C)(C)CC[C@@]5(CC[C@@]43C)C(O)=O)[C@]2(C)CO)[C@H](O)[C@H](O)[C@H]1O	C41H66O12	750.96	Apoptosis	Apoptosis	Apoptosis	Alpha-Hederin (Tauroside E) is a water-soluble pentacyclic triterpenoid saponin found in the seeds of Nigella sativa, with hemolytic and apoptotic properties.	Randhawa MA, et al. Am J Chin Med. 2011;39(6):1075-91. ;;Fallahi M, et al. Avicenna J Phytomed. 2016 Jan-Feb;6(1):77-85.	楤木
406	PHD191185	a	7	10	10	DMSO	T3372	Dipsacoside B		33289-85-9	C[C@@H]1O[C@@H](O[C@@H]2[C@@H](O)[C@@H](O)CO[C@H]2O[C@H]2CC[C@@]3(C)[C@@H](CC[C@]4(C)[C@@H]3CC=C3[C@@H]5CC(C)(C)CC[C@@]5(CC[C@@]43C)C(=O)O[C@@H]3O[C@H](CO[C@@H]4O[C@H](CO)[C@@H](O)[C@H](O)[C@H]4O)[C@@H](O)[C@H](O)[C@H]3O)[C@]2(C)CO)[C@H](O)[C@H](O)[C@H]1O	C53H86O22	1075.24	Others	Others	Others	Dipsacoside B, a major bioactive saponin, is used as a marker.	Chen CY, et al. Liquid chromatography-mass spectrometry analysis of macranthoidin B, macranthoidin A, Dipsacoside B, and macranthoside B in rat plasma for the pharmacokinetic investigation. J Chromatogr B Analyt Technol Biomed Life Sci. 2009 Jan 15;877(3):159-65.;Zhang X, et al. Rapid quantitative analysis of adulterant Lonicera species in preparations of Lonicerae Japonicae Flos. J Sep Sci. 2015…	川续断
407	PHD191185	a	8	10	10	DMSO	T3662	Eleutheroside E		39432-56-9	COc1cc(cc(OC)c1O[C@@H]1O[C@H](CO)[C@@H](O)[C@H](O)[C@H]1O)[C@H]1OC[C@@H]2[C@@H]1CO[C@H]2c1cc(OC)c(O[C@@H]2O[C@H](CO)[C@@H](O)[C@H](O)[C@H]2O)c(OC)c1	C34H46O18	742.72	NF-κB	NF-κB	NF-κB	Eleutheroside E has anti-inflammatory effects by inhibiting NF-κB activities. Eleutheroside E significantly decreases the inflammatory cell infiltration, pannus formation, cartilage damage, bone erosion of CIA mice, the generation of TNF-α and IL-6, the metabolism of drugs metabolized via CYP2C9 and CYP2E1. Eleutheroside E may treat rheumatoid arthritis or increase the toxicity of the drugs.	Kil YS, et al. Arch Pharm Res. 2015 Nov;38(11):1921-5.;He C, et al. Inflammation. 2014 Oct;37(5):1533-43.	五加
408	PHD191185	a	9	10	10	DMSO	T3363	Jervine	Iervin;11-Ketocyclopamine;Jerwiny	469-59-0	[H][C@@]12NC[C@@H](C)C[C@H]1O[C@]1(CC[C@]3([H])C(C(=O)[C@@]4([H])[C@@]3([H])CC=C3C[C@@H](O)CC[C@]43C)=C1C)[C@@H]2C	C27H39NO3	425.6	GPCR/G Protein;Stem Cells	Hedgehog/Smoothened;Smo	Hedgehog; Smo; Smoothened	The biological activity of Jervine (Jerwiny) is mediated via its interaction with the 7 passes transmembrane protein Smoothened. Jervine binds with and inhibits smoothened, which is an integral part of the Hedgehog signaling pathways. With smoothened inhibited, the GLI1 transcription cannot be activated and Hedgehog target genes cannot be transcribed.	Campbell M, et al. Teratology. 1987, 36(2):235-43.;ten Berge D, et al. Development. 2001, 128(15):2929-38.	藜芦
409	PHD191185	a	10	10	10	DMSO	T3369	Nuciferine	(-)-Nuciferine;VLT 049;Sanjoinine E	475-83-2	COc1cc2CCN(C)[C@@H]3Cc4ccccc4-c(c1OC)c23	C19H21NO2	295.38	GPCR/G Protein;Neuroscience	Dopamine Receptor;5-HT Receptor	5-HT Receptor; 5-HT2A; 5-HT2B; 5-HT2C; 5-HT7; D5 receptor; Dopamine	Nuciferine ((-)-Nuciferine) is an alkaloid found within the plants Nymphaea caerulea and Nelumbo nucifera. It has a profile of action associated with dopamine receptor blockade.	Chan JD, et al. Pharmacological profiling an abundantly expressed schistosome serotonergic GPCR identifies nuciferine as a potent antagonist. Int J Parasitol Drugs Drug Resist. 2016 Dec;6(3):364-370.;Farrell MS, et al. In Vitro and In Vivo Characterization of the Alkaloid Nuciferine. PLoS One. 2016 Mar 10;11(3):e20150602.	莲
410	PHD191185	a	11	10	10	DMSO	T3376	Cynaroside	Luteoloside;Luteolin 7-β-D-Glucopyranoside;Luteolin 7-O-Glucoside;Luteolin 7-O-β-D-glucoside;Luteolin 7-glucoside	5373-11-5	OC[C@H]1O[C@@H](Oc2cc(O)c3c(c2)oc(cc3=O)-c2ccc(O)c(O)c2)[C@H](O)[C@@H](O)[C@@H]1O	C21H20O11	448.38	Cell Cycle/Checkpoint;DNA Damage/DNA Repair;Microbiology/Virology	Influenza Virus;DNA/RNA Synthesis	DNA/RNA Synthesis; Influenza Virus	Cynaroside (Luteolin 7-O-Glucoside) is a flavone, a flavonoid-like chemical compound. It has an anti-oxidant effect, inhibiting lipid and protein oxidation.	Hu W, et al. Effects of ultrahigh pressure extraction on yield and antioxidant activity of chlorogenic acid and cynaroside extracted from flower buds of Lonicera japonica. Chin J Nat Med. 2015 Jun;13(6):445-53.	菜蓟
411	PHD191185	b	2	10	10	DMSO	T3364	Veratramine	NSC17821;NSC23880	60-70-8	[H][C@@]12CC=C3C[C@@H](O)CC[C@]3(C)[C@@]1([H])Cc1c2ccc([C@H](C)[C@@H]2NC[C@@H](C)C[C@H]2O)c1C	C27H39NO2	409.6	Membrane transporter/Ion channel	Sodium Channel	Sodium Channel	Veratramine (NSC-23880)(NSC-17821; NSC-23880) is a potent signal transduction inhibitor for treating tumors.	Wang L, et al. Pharmazie. 2008 Aug;63(8):606-10.;2. Li HJ, et al. Chem Pharm Bull (Tokyo). 2006 May;54(5):722-4.;;Li HJ, et al. Chem Pharm Bull (Tokyo). 2006 May;54(5):722-4.	藜芦
412	PHD191185	b	3	10	10	DMSO	T3375	Verbascoside	Kusaginin;Acteoside;TJC160	61276-17-3	C[C@@H]1O[C@@H](O[C@@H]2[C@@H](O)[C@H](OCCc3ccc(O)c(O)c3)O[C@H](CO)[C@H]2OC(=O)\C=C\c2ccc(O)c(O)c2)[C@H](O)[C@H](O)[C@H]1O	C29H36O15	624.59	Apoptosis;Chromatin/Epigenetic;Cytoskeletal Signaling;DNA Damage/DNA Repair;Microbiology/Virology	PKC;p53;Apoptosis;PARP;Antibacterial;HSV	Apoptosis; Bacterial; HSV; p53; PARP1; PKC	Verbascoside (Kusaginin) is a protein kinase C inhibitor with antimicrobial, anti-inflammatory activities.	Santoro A, et al. Toxicol Lett. 2008 May 5;178(2):71-6.;;Dell'Aquila ME, et al. Biomed Res Int. 2014;2014:878062.;Herbert JM, et al. Natural Products, 1991, 54 (6): 1595–1600;	肉苁蓉
413	PHD191185	b	4	10	10	DMSO	T3371	Quillaic Acid	S	631-01-6	[H][C@@]12CC(C)(C)CC[C@@]1([C@H](O)C[C@]1(C)C2=CC[C@]2([H])[C@@]3(C)CC[C@H](O)[C@@](C)(C=O)[C@]3([H])CC[C@@]12C)C(O)=O	C30H46O5	486.68	Others	Others	Others	Quillaic Acid is the major aglycone of the saponins in the Chilean indigenous tree Quillaja saponaria Mol.	Rodríguez-Díaz M, et al. J Pharm Pharmacol. 2011 May;63(5):718-24.;Arrau S, et al. J Ethnopharmacol. 2011 Jan 7;133(1):164-7.;	皂荚
414	PHD191185	b	5	10	10	DMSO	T3365	Rebaudioside C	Dulcoside B	63550-99-2	C[C@@H]1O[C@@H](O[C@H]2[C@H](O[C@@]34C[C@]5(CC3=C)CC[C@H]3[C@@](C)(CCC[C@@]3(C)C(=O)O[C@@H]3O[C@H](CO)[C@@H](O)[C@H](O)[C@H]3O)[C@@H]5CC4)O[C@H](CO)[C@@H](O)[C@@H]2O[C@@H]2O[C@H](CO)[C@@H](O)[C@H](O)[C@H]2O)[C@H](O)[C@H](O)[C@H]1O	C44H70O22	951.02	Metabolism	Endogenous Metabolite	Endogenous Metabolite	Dulcoside B (Rebaudioside C (Dulcoside B)) is a natural sweeteners used for diabetics and others on carbohydrate-controlled diets.	Brandle JE, et al. Phytochemistry. 2007 Jul;68(14):1855-63.	甜叶菊
415	PHD191185	b	6	10	10	DMSO	T3374	Dihydrotanshinone I	DHTS;15,16-dihydrotanshinone I	87205-99-0	CC1COC2=C1C(=O)C(=O)c1c2ccc2c(C)cccc12	C18H14O3	278.3	Immunology/Inflammation;Microbiology/Virology	ROS;SARS-CoV	ROS; SARS-CoV	Dihydrotanshinone I (DHTS) is a natural compound extracted from Salvia miltiorrhiza Bunge used for treating of cardiovascular diseases.	Wang L, et al. Dihydrotanshinone I induced apoptosis and autophagy through caspase dependent pathway in colon cancer. Phytomedicine. 2015 Nov 15;22(12):1079-87.;Wei, Y., Xu, M., Ren, Y., Lu, G., Xu, Y., Song, Y., & Ji, H. (2016). The cardioprotection of dihydrotanshinone I against myocardial ischemia–reperfusion injury via inhibition of arachidonic acid ω-hydroxylase. Canadian Journal Of Physiolo…	鼠尾草属
416	PHD191185	b	7	10	10	DMSO	T3343	5-methoxyflavone	5-methoxy-2-phenylchromen-4-one	42079-78-7	COc1cccc2oc(cc(=O)c12)-c1ccccc1	C16H12O3	252.26	Cell Cycle/Checkpoint;DNA Damage/DNA Repair;Membrane transporter/Ion channel;Neuroscience	DNA/RNA Synthesis;GABA Receptor	GABA Receptor;DNA/RNA Synthesis	5-methoxyflavone (5-methoxy-2-phenylchromen-4-one) is a naturally occurring, low molecular weight flavonoids compound that associated with a wide wariety of biological activities.	J. Org. Chem., 1993, 58 (27): 7903–7905	白茅根
417	PHD191185	b	8	10	10	DMSO	T3341	Elemicin	Elemicine;3,4,5-trimethoxyallylbenzene	487-11-6	COC1=CC(CC=C)=CC(OC)=C1OC	C12H16O3	208.25	GPCR/G Protein;Metabolism;Microbiology/Virology;Neuroscience	Influenza Virus;5-HT Receptor;Stearoyl-CoA Desaturase (SCD)	5-HT2A; Influenza Virus; Stearoyl-CoA Desaturase (SCD)	Elemicin (Elemicine) is a constituent of several plant species' essential oils with anticholinergic effects in human.	Maria Gracia N, et al. Philippine Pharmacists Association, 2014, 3(1)	橄榄
418	PHD191185	b	9	10	10	DMSO	T3385	Gypenoside XVII	GP-17;Gynosaponin S	80321-69-3	[H][C@@]1(CC[C@]2(C)[C@]1([H])[C@H](O)C[C@]1([H])[C@@]3(C)CC[C@H](O[C@]4([H])O[C@H](CO)[C@@H](O)[C@H](O)[C@H]4O)C(C)(C)[C@]3([H])CC[C@@]21C)[C@](C)(CCC=C(C)C)O[C@@H]1O[C@H](CO[C@@H]2O[C@H](CO)[C@@H](O)[C@H](O)[C@H]2O)[C@@H](O)[C@H](O)[C@H]1O	C48H82O18	947.15	Endocrinology/Hormones;Metabolism;PI3K/Akt/mTOR signaling;Stem Cells	Endogenous Metabolite;Estrogen Receptor/ERR;GSK-3	Endogenous Metabolite; Estrogen Receptor/ERR; GSK-3β	Gypenoside XVII (Gynosaponin S) confers protection against Aβ25-35-induced neurotoxicity through estrogen receptor-dependent activation of PI3K/Akt pathways, activation of Nrf2/ARE/HO-1 and inactivation of GSK-3β pathways.	Meng X, et al. Toxicol Appl Pharmacol. 2014 Aug 15;279(1):63-75.;Hong H, et al. J Ginseng Res. 2012 Oct;36(4):418-24.;Shin KC, et al. Biotechnol Lett. 2014 Jun;36(6):1287-93.;Shin KC, et al. Appl Microbiol Biotechnol. 2015 Oct;99(19):71987-96.	绞股蓝
419	PHD191185	b	10	10	10	DMSO	T3410	Momordin Ic	Momordin 1c	96990-18-0	CC1(C)CCC2(CCC3(C)C(=CCC4C5(C)CCC(OC6OC(C(O)C(OC7OCC(O)C(O)C7O)C6O)C(O)=O)C(C)(C)C5CCC34C)C2C1)C(O)=O	C41H64O13	764.94	Apoptosis;MAPK;PI3K/Akt/mTOR signaling	MAPK;PI3K;Apoptosis	Apoptosis; MAPK; PI3K	Momordin Ic (Momordin 1c) might represent a potential anticancer activity, by inducing apoptosis through oxidative stress-regulated mitochondrial dysfunction involving the MAPK and PI3K-mediated iNOS and HO-1 pathways. Also, Momordin Ic accelerates gastrointestinal transit partially by stimulating synthesis of 5-HT to act through 5-HT(2), which, in turn, increases synthesis of prostaglandins.	Li Y, et al. Eur J Pharmacol. 2000 Mar 24;392(1-2):71-7.;Wang J, et al. Apoptosis. 2013 Jun;18(6):751-65.;Matsuda H, et al. J Pharmacol Exp Ther. 1999 May;289(2):729-34.;Kim NY, et al. J Med Food. 2005 Summer;8(2):177-83.	地肤子
420	PHD191185	b	11	10	10	DMSO	T3383	Cimifugin	Cimitin	37921-38-3	COc1c2C[C@H](Oc2cc2oc(CO)cc(=O)c12)C(C)(C)O	C16H18O6	306.31	Others	Others	Others	Cimifugin (Cimitin) inhibits NO production induced by lipopolysaccharide in macrophage cell line RAW 264.7 and for 1, 1-diphenyl-2-picrylhydrazyl free-radical scavenging activity in cell-free bioassay system.	Zhao XL, et al. Zhongguo Zhong Yao Za Zhi. 2014 Dec;39(23):4669-74.;Li Y, et al. Biomed Chromatogr. 2012 Oct;26(10):1234-40.	升麻
421	PHD191185	c	2	10	10	DMSO	T3403	Glabridin	Q-100692;KB-289522;LS-176045	59870-68-7	CC1(C)Oc2ccc3C[C@@H](COc3c2C=C1)c1ccc(O)cc1O	C20H20O4	324.37	DNA Damage/DNA Repair;Immunology/Inflammation;Membrane transporter/Ion channel;Metabolism;Microbiology/Virology;Neuroscience;NF-κB;Proteases/Proteasome	GABA Receptor;Tyrosinase;PPAR;Reactive Oxygen Species;Antibacterial	Bacterial; PPAR; Reactive Oxygen Species; T1 tyrosinase; T3 tyrosinase; α1β1γ2 GABAA receptor; α1β2 GABAA receptor; α1β2γ2 GABAA receptor; α1β3γ2 GABAA receptor	Glabridin (KB-289522) may serve as an anti-inflammatory agent in diabetes-related vascular dysfunction, through regulating the synthesis and activity of iNOS under high-glucose levels; may possess a therapeutic effect on metabolic disorders( such as diabetes and hyperglycemia), by modulating glucose metabolism through AMPK in skeletal muscle cells. Glabridin may have potential as a chemopreventiv…	El-Ashmawy NE, et al. Downregulation of iNOS and elevation of cAMP mediate the anti-inflammatory effect of glabridin in rats with ulcerative colitis. Inflammopharmacology. 2018 Apr;26(2):551-559.;Yokota Tm , et al. Pigment Cell Res. 1998 Dec;11(6):355-61.;Hsieh MJ, et al. Br J Pharmacol. 2014 Jun;171(12):3037-50.;Yehuda I, et al. Mol Nutr Food Res. 2015 Jun;59(6):1041-52.	甘草
422	PHD191185	c	3	10	10	DMSO	T3665	Tectoridin	Shekanin	611-40-5	COc1c(O[C@@H]2O[C@H](CO)[C@@H](O)[C@H](O)[C@H]2O)cc2occ(-c3ccc(O)cc3)c(=O)c2c1O	C22H22O11	462.4	Endocrinology/Hormones;Metabolism	Estrogen Receptor/ERR;Reductase	Aldose reductase; Estrogen Receptor/ERR	Tectoridin (Shekanin) possesses an estrogenic and thyroid hormone-like agent by activating estrogen and thyroid hormone receptors. Tectoridin has anti-oxidant, anti-inflammatory and hypoglycemic activities; Tectoridin and its five metabolites inhibits the activities of lens aldose reductase in rat (IC : 1.4-15.5 μM).	Qu J, et al.Fitoterapia. 2014 Dec;99:99-108.;Li Y, et al. Luminescence. 2016 Feb;31(1):38-46.	射干
423	PHD191185	c	4	10	10	DMSO	T3390	Obacunone		751-03-1	C[C@@]12CC[C@@H]3[C@@]4(C)C=CC(=O)OC(C)(C)[C@@H]4CC(=O)[C@@]3(C)[C@]11O[C@@H]1C(=O)O[C@H]2c1ccoc1	C26H30O7	454.51	Apoptosis;Endocrinology/Hormones;MAPK	Apoptosis;p38 MAPK;Aromatase	Apoptosis; Aromatase; p38 MAPK	Obacunone has cytotoxicity in androgen-dependent human prostate Y cells. Obacunone exerts an antivirulence effect on S. Typhimurium and may serve as a lead compound for development of antivirulence strategies for S. Typhimurium. Obacunone may have the potential to prevent estrogen-responsive breast Y through inhibition of the aromatase enzyme and inflammatory pathways, as well as activation of ap…	Vikram A, et al. Appl Environ Microbiol. 2012 Oct;78(19):72012-22.;Kim J, et al. Biochimie. 2014 Oct;105:36-44.;Murthy KN, et al.Toxicology. 2015 Mar 2;329:88-97.	黄柏
424	PHD191185	c	5	10	10	DMSO	T3432	Cinobufagin	Cinobufagine	470-37-1	CC(=O)[C@H]1[C@H]2O[C@]22[C@@H]3CC[C@@H]4C[C@@H](O)CC[C@]4(C)[C@H]3CC[C@]2(C)[C@H]1c1ccc(=O)oc1	C26H34O6	442.54	Apoptosis;Autophagy;Membrane transporter/Ion channel	ATPase;Apoptosis;Autophagy	Apoptosis; Autophagy; Na+/K+-ATPase	Cinobufagin (Cinobufagine) is a selective Na+/K+-ATPase inhibitor. The activity of Cinobufagin is same as ouabain.	Yu CH, et al. Apoptotic signaling in bufalin- and cinobufagin-treated androgen-dependent and -independent human prostate cancer cells. Cancer Science, 2008, 99 (12): 2467-2476;Zhang G, et al. Cinobufagin inhibits tumor growth by inducing intrinsic apoptosis through AKT signaling pathway in human nonsmall cell lung cancer cells. Oncotarget. 2016 Mar 3.;Peng Bei, et al. Progress in study on basic a…	丹参
425	PHD191185	c	6	10	10	DMSO	T3412	Hydroxytyrosol	2-(3,4-Di-hydroxyphenyl)-ethanol;3-Hydroxytyrosol;Dihydroxyphenylethanol;3,4-dihydroxyphenylethanol	10597-60-1	OCCc1ccc(O)c(O)c1	C8H10O3	154.16	Metabolism;Microbiology/Virology	Endogenous Metabolite;Antifungal;Antibacterial	Bacterial; Endogenous Metabolite; Fungal	Hydroxytyrosol (2-(3,4-Di-hydroxyphenyl)-ethanol) is an active ingredient extracted from the olive. It is one of the most efficient and secure antioxidants and can be used in the cardiovascular drugs.	Yunden J, et al. Chem Res Toxicol. 2009 May; 22(5): 835–841.	橄榄
426	PHD191185	c	7	10	10	DMSO	T3418	Demethylzeylasteral	Demethylzeylasteral (T-96)	107316-88-1	[H][C@@]12C[C@@](C)(CC[C@]1(C)CC[C@]1(C)C3=CC(=O)c4c(C=O)c(O)c(O)cc4[C@]3(C)CC[C@@]21C)C(O)=O	C29H36O6	480.59	Apoptosis;Metabolism	UGT;Apoptosis	Apoptosis; UGT1A6; UGT2B7	Demethylzeylasteral (T-96), isolated from Tripterygium wilfordii, has anti-inflammatory, immunosuppressive and anti-tumor activities. It inhibits the invasion of triple-negative breast cancer by blocking the TGF-β signaling pathway, and it can significantly reduce atherosclerosis.	Yang D L, Zhang Y, He L, et al. Demethylzeylasteral (T-96) Initiates Extrinsic Apoptosis Against Prostate Cancer cells by Inducing ROS-Mediated ER Stress and Suppressing Autophagic Flux[J]. 2021;Zhao Y, et al. Demethylzeylasteral inhibits cell proliferation and induces apoptosis through suppressing MCL1 in melanoma cells. Cell Death Dis. 2017 Oct 26;8(10):e3133.;Xu W, et al. Int Immunopharmacol. …	雷公藤
427	PHD191185	c	8	10	10	DMSO	T3397	Epmedin C	Baohuoside-VI;Epimedin C	110642-44-9	COc1ccc(cc1)-c1oc2c(CC=C(C)C)c(O[C@@H]3O[C@H](CO)[C@@H](O)[C@H](O)[C@H]3O)cc(O)c2c(=O)c1O[C@@H]1O[C@@H](C)[C@H](O)[C@@H](O)[C@H]1O[C@@H]1O[C@@H](C)[C@H](O)[C@@H](O)[C@H]1O	C39H50O19	822.8	Others	Others	Others	Epmedin C (Baohuoside-VI) was metabolized via desugarization, dehydrogenation, hydrogenation, dehydroxylation, hydroxylation, demethylation and glucuronidation pathways in vivo. It has potential activity against osteoporosis by stimulating osteoblasts.	Li Y, et al. J Chromatogr B Analyt Technol Biomed Life Sci. 2005 Jul 25;821(2):235-9.;Gao Y, Xu G, Ma L, et al. Icariside I specifically facilitates ATP or nigericin-induced NLRP3 inflammasome activation and causes idiosyncratic hepatotoxicity[J]. Cell Communication and Signaling. 2021, 19(1): 1-14.;Gao Y, Xu G, Ma L, et al. Icarisid I specifically facilitates ATP or nigericin-induced NLRP3 infla…	淫羊藿
428	PHD191185	c	9	10	10	DMSO	T3396	Baohuoside I	Icariside-II;Icariin-II	113558-15-9	COc1ccc(cc1)-c1oc2c(CC=C(C)C)c(O)cc(O)c2c(=O)c1O[C@@H]1O[C@@H](C)[C@H](O)[C@@H](O)[C@H]1O	C27H30O10	514.52	Apoptosis;Autophagy;GPCR/G Protein;Immunology/Inflammation	Apoptosis;CXCR	Apoptosis; CXCR; CXCR4	Baohuoside I (Icariside-II) is a component of Epimedium koreanum, exhibits anti-inflammatory activity and anti-osteoporosis activities.	Song J, et al. Chem Biol Interact. 2012 Jul 30;199(1):9-17.;Kim B, et al. Biochemistry. 2014 Dec 9;53(48):7562-9.;Jin X, et al. Drug Dev Ind Pharm. 2013 Sep;39(9):1421-30.;Zhan Y, et al. Yao Xue Xue Bao. 2014 Jun;49(6):932-7.	淫羊藿
429	PHD191185	c	10	10	10	DMSO	T3408	Syringin	Lilacin;Syringoside;eleutheroside-b;Methoxyconiferine	118-34-3	COc1cc(C=CCO)cc(OC)c1OC1OC(CO)C(O)C(O)C1O	C17H24O9	372.37	Autophagy;Immunology/Inflammation	NOS;Autophagy	Autophagy; NOS	Syringin (eleutheroside-b) is a compound with antitumor, antiproliferative, immunomodulatory and platelet aggregation inhibiting effects.	Yang EJ, et al. Arch Pharm Res. 2010 Apr;33(4):531-8.;Choi J, et al. Planta Med. 2004 Nov;70(11):1027-32.;Cui Y, et al. Fundam Clin Pharmacol. 2015 Apr;29(2):178-84.	蒲桃
430	PHD191185	c	11	10	10	DMSO	T3398	Icaritin	Cycloicaritin;Anhydroicaritin	118525-40-9	COc1ccc(cc1)-c1oc2c(CC=C(C)C)c(O)cc(O)c2c(=O)c1O	C21H20O6	368.38	Angiogenesis;Apoptosis;Autophagy;Chromatin/Epigenetic;JAK/STAT signaling;Stem Cells;Tyrosine Kinase/Adaptors	Apoptosis;STAT;Autophagy;JAK	Apoptosis; Autophagy; JAK2; STAT3	Icaritin (Anhydroicaritin) has hormone regulation activity and cardiovascular function improvement activity. Icaritin has anticancer activity, can induce S phase arrest and apoptosis, inhibit ENKL cell proliferation. Icaritin has anti-multiple myeloma activity, mainly mediated by inhibiting IL-6/JAK2/STAT3 signaling. Icaritin at low concentration (4 or 8 μMol/L) can promote rat chondrocyte prolif…	Qin L, et al. Biomaterials. 2015 Aug;59:125-43.;Gao Y, Xu G, Ma L, et al. Icarisid I specifically facilitates ATP or nigericin-induced NLRP3 inflammasome activation and causes idiosyncratic hepatotoxicity[J]. Cell Communication and Signaling. 2020;Liu YQ, et al. Phytomedicine. 2014 Oct 15;21(12):1633-7.;Gao Y, Xu G, Ma L, et al. Icariside I specifically facilitates ATP or nigericin-induced NLRP3 …	淫羊藿
431	PHD191185	d	2	10	10	DMSO	T3429	Protopine	Macleyine;Hypercorine;Corydinine;Biflorine;Fumarine	130-86-9	CN1CCc2cc3OCOc3cc2C(=O)Cc2ccc3OCOc3c2C1	C20H19NO5	353.37	GPCR/G Protein;Immunology/Inflammation;Metabolism;Neuroscience;NF-κB;Others	Histamine Receptor;Platelet aggregation;Reactive Oxygen Species	H1 receptor; platelet aggregation; Reactive Oxygen Species	Protopine (Fumarine) is a benzylisoquinoline alkaloid. It has been found to inhibit histamine H1 receptors and platelet aggregation, and acts as an analgesic.	Saeed SA, et al. Pharmacol Res. 1997 Jul;36(1):1-7.	桦木
432	PHD191185	d	3	10	10	DMSO	T3394	Timosaponin BII	Prototimosaponin A III	136656-07-0	CC(CCC1(O)OC2CC3C4CCC5CC(CCC5(C)C4CCC3(C)C2C1C)OC1OC(CO)C(O)C(O)C1OC1OC(CO)C(O)C(O)C1O)COC1OC(CO)C(O)C(O)C1O	C45H76O19	921.07	Neuroscience	Beta Amyloid;BACE	Aβ; BACE1; β-CTF	Timosaponin BII (Prototimosaponin A III) exhibits anti-dementia and antioxidant activities, with potential applications in treating type 2 diabetes. It can inhibit the up-regulation of BACE1 and reduce the over-production of β-CTF and Aβ in rat retina induced by FeCl.	Tang YH, et al. Planta Med. 2012 Jan;78(1):18-23.;Zhou WB, et al. J Asian Nat Prod Res. 2010 Nov;12(11):955-61.;Huang JF, et al. BMC Complement Altern Med. 2012 Oct 22;12:189.	知母
433	PHD191185	d	4	10	10	DMSO	T3417	Amentoflavone	Didemethyl-ginkgetin;Amenthoflavone;3',8''-Biapigenin	1617-53-4	Oc1ccc(cc1)-c1cc(=O)c2c(O)cc(O)c(-c3cc(ccc3O)-c3cc(=O)c4c(O)cc(O)cc4o3)c2o1	C30H18O10	538.46	Apoptosis;Endocrinology/Hormones;GPCR/G Protein;Immunology/Inflammation;Metabolism;Microbiology/Virology;Neuroscience;NF-κB	Cytochromes P450;Reactive Oxygen Species;COX;RSV;Antifungal;Opioid Receptor;Phospholipase;Apoptosis;Antibacterial	Apoptosis; Bacterial; COX; COX-2; CYP2C9; CYP3A4; Fungal; PLA2; Reactive Oxygen Species; RSV; κ-opioid receptor	Amentoflavone (3',8''-Biapigenin), as a potent inhibitor of CYP3A4 and CYP2C9, can interact with many other medications. CYP3A4 and CYP2C9 are proteins used for drug metabolism in the body. Amentoflavone also is an inhibitor of human cathepsin B. It has antimalarial activity in trials significant affinities towards the Delta-1, kappa opioid receptors (as an antagonist) and binds to benzodiazepine…	Kuang Y, Chai Y, Xu L, et al. Glabrone as a specific UGT1A9 probe substrate and its application in discovering the inhibitor glycycoumarin[J]. European Journal of Pharmaceutical Sciences. 2021: 105786.;Zhang J, et al. Burns. 2014 Aug;40(5):922-9.;Lee JS, et al. Phytother Res. 2013 May;27(5):713-20.;Sakthivel KM, et al. Int Immunopharmacol. 2013 Nov;17(3):907-16.;Yang Y, et al. Nan Fang Yi Ke Da X…	穗花杉
434	PHD191185	d	5	10	10	DMSO	T3399	Psoralidin		18642-23-4	CC(C)=CCc1cc2c3oc4cc(O)ccc4c3c(=O)oc2cc1O	C20H16O5	336.34	Cytoskeletal Signaling;Endocrinology/Hormones;Immunology/Inflammation;Metabolism;Microbiology/Virology;Neuroscience;NF-κB;PI3K/Akt/mTOR signaling;Proteases/Proteasome;Stem Cells	Estrogen/progestogen Receptor;Lipoxygenase;COX;Akt;Reactive Oxygen Species;Gamma-secretase;Antibacterial	Akt; Bacterial; COX; ERα; ERβ; Lipoxygenase; Notch; Phosphatidylinositol 3-kinase; Reactive Oxygen Species	Psoralidin inhibits Akt phosphorylation and phosphatidylinositol 3-kinase activation and transcriptionally. Psoralidin possesses anticancer and chemopreventive properties.	Yang HJ, et al.Biochem Pharmacol. 2011 Sep 1;82(5):524-34.;Sun H, et al. J Pharm Sci. 2015 Jul;104(7):2369-77.;Liu X, et al. Bioorg Med Chem Lett. 2014 Mar 1;24(5):1403-6.;Hao W, et al. PeerJ. 2014 Sep 9;2:e555.	补骨脂
435	PHD191185	d	6	10	10	DMSO	T3388	Calycosin-7-O-β-D-glucoside	calycosin-7-O-beta-D-glucopyranoside;Calycosin-7-O-beta-D-glucoside	20633-67-4	COc1ccc(cc1O)-c1coc2cc(O[C@@H]3O[C@H](CO)[C@@H](O)[C@H](O)[C@H]3O)ccc2c1=O	C22H22O10	446.4	Immunology/Inflammation;Metabolism;NF-κB;Proteases/Proteasome	Reactive Oxygen Species;MMP	MMP-2; MMP-9; Reactive Oxygen Species	Calycosin-7-O-β-D-glucoside (calycosin-7-O-beta-D-glucopyranoside) exhibits a protective effect on rat hepatocytes, inhibits COX-2 activity, has antimicrobial properties, and is a promising anti-HIV agent. Additionally, it demonstrates scavenging activity against DPPH radicals and superoxide anions, alleviates osteoarthritis, and increases brain cell membrane fluidity in ischemia-reperfusion rats.	J Chromatogr B Analyt Technol Biomed Life Sci. 2014 Jul 15;963:16-23.;Fu S, et al. J Ethnopharmacol. 2014 Aug 8;155(1):692-701.	黄芪
436	PHD191185	d	7	10	10	DMSO	T3405	[6]-Gingerol	gingerol;6-Gingerol;(S)-(+)-[6]Gingerol	23513-14-6	CCCCC[C@H](O)CC(=O)CCc1ccc(O)c(OC)c1	C17H26O4	294.39	Apoptosis;Chromatin/Epigenetic;PI3K/Akt/mTOR signaling	AMPK;Apoptosis	AMPK; Apoptosis	[6]-Gingerol ((S)-(+)-[6]Gingerol), an antioxidant, protects HL-60 cells from oxidative stress. It has protective effects for Yous tumors in the pancreas, ovaries, breast tissue, the bowel, among other tissues.	Chang KW, et al. 6-Gingerol modulates proinflammatory responses in dextran sodium sulfate (DSS)-treated Caco-2 cells and experimental colitis in mice through adenosine monophosphate-activated protein kinase (AMPK) activation. Food Funct. 2015 Oct;6(10):3334-41.;Radhakrishnan EK, et al. [6]-Gingerol induces caspase-dependent apoptosis and prevents PMA-induced proliferation in colon cancer cells by…	姜
437	PHD191185	d	8	10	10	DMSO	T3414	Morroniside		25406-64-8	COC(=O)C1=CO[C@@H](O[C@@H]2O[C@H](CO)[C@@H](O)[C@H](O)[C@H]2O)[C@@H]2[C@H](C)O[C@@H](O)C[C@H]12	C17H26O11	406.38	Apoptosis;Immunology/Inflammation;Proteases/Proteasome	Pyroptosis;MMP;Apoptosis	Apoptosis; MMP; MMP-2; MMP-9; Pyroptosis	Morroniside would act as a regulator of hepatic inflammatory reactions and lipid metabolism in db/db mice. It exhibits protective effects against diabetic renal damage and human umbilical vein endothelial cells, by inhibiting hyperglycemia and oxidative stress. Morroniside can notably protect the brain from damage induced by focal cerebral ischemia which might be related to morroniside antioxidan…	Cheng L, et al. J Cell Mol Med. 2015 Aug;19(8):1877-86.;Sun FL, et al. Eur J Pharmacol. 2014 Sep 5;738:214-21.;Sun FL, et al. PLoS One. 2014 Jun 30;9(6):e1201194.;Xiong S, et al. J Pharmacol Sci. 2015 Apr;127(4):414-8.	金鸡纳
438	PHD191185	d	9	10	10	DMSO	T3380	Homoharringtonine	Myelostat;Ceflatonin;HHT;Omacetaxine mepesuccinate	26833-87-4	COC(=O)CC(O)(CCCC(C)(C)O)C(=O)OC1C2c3cc4OCOc4cc3CCN3CCCC23C=C1OC	C29H39NO9	545.62	JAK/STAT signaling;Stem Cells	STAT	STAT; STAT3	Homoharringtonine (HHT) is a natural alkaloid that inhibits the translation of proteins and is cytotoxic. Homoharringtonine acts on the ribosomes of tumor cells to inhibit the elongation step of protein translation, thereby inhibiting protein synthesis, and has antitumor activity.	Wolff NC, et al. High-throughput simultaneous screen and counterscreen identifies homoharringtonine as synthetic lethal with von Hippel-Lindau loss in renal cell carcinoma. Oncotarget. 2015 Jul 10;6(19):16951-62.;Cao W, et al. Homoharringtonine induces apoptosis and inhibits STAT3 via IL-6/JAK1/STAT3 signal pathway in Gefitinib-resistant lung cancer cells. Sci Rep. 2015 Jul 13;5:8477.;Tang JF, et…	三尖杉
439	PHD191185	d	10	10	10	DMSO	T3395	Timosaponin AIII	Filiferin B;AneMarsaponin A3;Timosaponin A3	41059-79-4	C[C@@]12[C@@]3([C@](C[C@]1([C@]4([C@](CC2)([C@]5(C)[C@](CC4)(C[C@@H](O[C@H]6[C@H](O[C@@H]7O[C@H](CO)[C@@H](O)[C@H](O)[C@H]7O)[C@@H](O)[C@@H](O)[C@@H](CO)O6)CC5)[H])[H])[H])[H])(O[C@@]8([C@H]3C)CC[C@H](C)CO8)[H])[H]	C39H64O13	740.92	Neuroscience;PI3K/Akt/mTOR signaling	Cholinesterase (ChE);mTOR	AChE; mTORC1	Timosaponin AIII (Timosaponin A3) induces autophagy in HeLa cells followed by apoptotic cell death (IC50: 10 μM). The Timosaponin AIII cellular response is mediated via inhibition of mTORC1 and induction of ER stress (IC50: 2.5 μM, BT474 cells; 6 μM, MDAMB231). The Timosaponin AIII pro-apoptotic response is selective for tumor cells over normal cells but autophagy is induced in both.	Wu ZT, et al. Acta Pharmacol Sin. 2014 Sep;35(9):1188-98.	知母
440	PHD191185	d	11	10	10	DMSO	T3391	Corosolic acid	Corsolic acid;2α-Hydroxyursolic acid;Glucosol;Colosolic acid;Colosic acid	4547-24-4	C[C@@H]1CC[C@@]2(CC[C@]3(C)C(=CC[C@@H]4[C@@]5(C)C[C@@H](O)[C@H](O)C(C)(C)[C@@H]5CC[C@@]34C)[C@@H]2[C@H]1C)C(O)=O	C30H48O4	472.7	Angiogenesis;Autophagy;Cytoskeletal Signaling;Tyrosine Kinase/Adaptors	FAK;Autophagy	Autophagy; FAK	Corosolic acid (Colosic acid) contains anti-angiogenic activity that can suppress FAK signaling induced by angiopoietin-1. Corosolic acid exerts anticancer activities against HCC, colon, and colorectal Y cells, by inducing apoptosis and promoting the N-terminal phosphorylation and subsequent proteasomal degradation of β-catenin.	Feng X, et al. Nat Prod Res. 2014;28(21):1879-86.;Kim JH, et al. Food Chem Toxicol. 2014 May;67:87-95.;Yoo KH, et al. Phytother Res. 2015 May;29(5):714-23.;Sung B, et al. Int J Mol Med. 2014 Apr;33(4):943-9.;Ki Hyun Yoo, et al. Corosolic Acid Exhibits Anti-angiogenic and Anti-lymphangiogenic Effects on In Vitro Endothelial Cells and on an In Vivo CT-26 Colon Carcinoma Animal Model. Phytotherapy R…	紫薇
441	PHD191185	e	2	10	10	DMSO	T3416	Aucubin	Aucuboside;Rhinanthin	479-98-1	OCC1OC(OC2OC=CC3C(O)C=C(CO)C23)C(O)C(O)C1O	C15H22O9	346.33	Immunology/Inflammation;Microbiology/Virology;NF-κB	NF-κB;IL Receptor;Antibacterial	Bacterial; IL-1β; NF-κB	Aucubin (Rhinanthin) is an iridoid glycoside with anti-inflammatory, anti-microbial, anti-algesic as well as anti-tumor activities.	Shirley KP, et al. In Vitro Effects of Plantago Major Extract, Aucubin, and Baicalein on Candida Albicans Biofilm Formation, Metabolic Activity, and Cell Surface Hydrophobicity. J Prosthodont. 2015 Nov 30.;Park KS, et al. Cytokine. 2013 Jun;62(3):407-12.;Kim YM, et al. Exp Neurobiol. 2014 Sep;23(3):238-45.;Xue B, et al. Pharmacokinetics and tissue distribution of Aucubin, Ajugol and Catalpol in r…	拉拉藤
442	PHD191185	e	3	10	10	DMSO	T3386	Kaempferitrin	Lespenephryl;Lespedin;Lespenefril;Kaempferol 3,7-dirhamnoside	482-38-2	C[C@@H]1O[C@@H](Oc2cc(O)c3c(c2)oc(-c2ccc(O)cc2)c(O[C@@H]2O[C@@H](C)[C@H](O)[C@@H](O)[C@H]2O)c3=O)[C@H](O)[C@H](O)[C@H]1O	C27H30O14	578.52	Cell Cycle/Checkpoint;Metabolism;Tyrosine Kinase/Adaptors	IGF-1R;Glucokinase;Cell Cycle Arrest	cell cycle arrest; Insulin Receptor; PFK	Kaempferitrin (Lespenephryl) has antidepressant-like effect related to the serotonergic system, principally 5-HT1A. Kaempferitrin exerts cytotoxic and antitumor effects against HeLa cells. Kaempferitrin stimulates glucose-metabolizing enzymes, promotes glucose homeostasis. Kaempferitrin exerts immunostimulatory effects on immune responses mediated by splenocytes, macrophages, PBMC and NK cells. K…	Da Silva D, et al. IUBMB Life. 2014 May;66(5):361-70.;Del Carmen Juárez-Vázquez M, et al. J Ethnopharmacol. 2013 Jun 21;148(1):337-40.;Cazarolli LH, et al. Eur J Pharmacol. 2013 Jul 15;712(1-3):1-7.	山姜
443	PHD191185	e	4	10	10	DMSO	T3384	Wedelolactone	IKK Inhibitor II	524-12-9	COc1cc(O)c2c3oc4cc(O)c(O)cc4c3c(=O)oc2c1	C16H10O7	314.25	Apoptosis;Metabolism;NF-κB;Proteases/Proteasome	Lipoxygenase;Caspase;Apoptosis;NF-κB	Apoptosis; Caspase; Lipoxygenase; NF-κB	Wedelolactone (IKK Inhibitor II) inhibits NF-κB-mediated gene transcription in cells by blocking the phosphorylation and degradation of IκBα.	Nehybová T, et al. Wedelolactone Acts as Proteasome Inhibitor in Breast Cancer Cells. Int J Mol Sci. 2017 Mar 29;18(4).;ROMANCHIKOVA N, TRAPENCIERIS P. Wedelolactone Targets EZH2-mediated Histone H3K27 Methylation in Mantle Cell Lymphoma[J]. Anticancer research. 2019, 39(8): 4179-4184.	醴肠
444	PHD191185	e	5	10	10	DMSO	T3401	Ginsenoside F1	20(S)-Ginsenoside F1	53963-43-2	CC(C)=CCC[C@](C)(O[C@@H]1O[C@H](CO)[C@@H](O)[C@H](O)[C@H]1O)[C@H]1CC[C@]2(C)[C@@H]1[C@H](O)C[C@@H]1[C@@]3(C)CC[C@H](O)C(C)(C)[C@@H]3[C@@H](O)C[C@@]21C	C36H62O9	638.87	Metabolism	Endogenous Metabolite;Cytochromes P450	CYP3A4; Cytochrome P450; Endogenous Metabolite	Ginsenoside F1 (20(S)-Ginsenoside F1) is an enzymatically modified derivative of ginsenoside Rg1, showing competitive inhibition of the activity of CYP3A4 and a weaker inhibition of the activity of CYP2D6.	Kim YS, et al. Biotechnol Lett. 2011 Dec;33(12):2457-61.;Lee EH, et al. J Invest Dermatol. 2003 Sep;121(3):607-13.;Kim JH, et al. Exp Dermatol. 2015 Feb;24(2):150-2.;Han J, et al. Exp Dermatol. 2014 Nov;23(11):860-2.;Qin M, et al. Ginsenoside F1 Ameliorates Endothelial Cell Inflammatory Injury and Prevents Atherosclerosis in Mice through A20-Mediated Suppression of NF-kB Signaling. Front Pharmaco…	人参
445	PHD191185	e	6	10	10	DMSO	T3404	Cucurbitacin B	Cuc B;DATISCACIN;Amarine	6199-67-3	CC(=O)OC(C)(C)C=CC(=O)C(C)(O)C1C(O)CC2(C)C3CC=C4C(CC(O)C(=O)C4(C)C)C3(C)C(=O)CC12C	C32H46O8	558.7	Angiogenesis;Apoptosis;Autophagy;Chromatin/Epigenetic;Cytoskeletal Signaling;JAK/STAT signaling;Metabolism;PI3K/Akt/mTOR signaling;Stem Cells	Integrin;STAT;Endogenous Metabolite;HIF;Apoptosis;PTEN;Autophagy	Apoptosis; Autophagy; Endogenous Metabolite; HIF-1; Integrin; PTEN; STAT3	Cucurbitacin B (Cuc B) has profound in vitro and in vivo antiproliferative effects against human pancreatic Y cells. It inhibited AKT signaling activation through up-regulation of PTEN. Cucurbitacin B is an effective inhibitor of HIF-1 and provide new perspectives into the mechanism of its anticancer activity. Cucurbitacin B inhibits proliferation and induces apoptosis via STAT3 pathway inhibitio…	Kim M. et al. Immunopharmacol Immunotoxicol. 2015, 37(5), 473-480.;Yin D, et al. Int J Cancer. 2008, 123(6), 1364-1375.;Wakimoto N, et al. Cancer Sci. 2008, 99(9), 1793-1797.	葫芦
446	PHD191185	e	7	10	10	DMSO	T3393	Triptophenolide	Hypolide;(+)-Triptophenolide	74285-86-2	[H][C@@]12CCc3c(O)c(ccc3[C@@]1(C)CCC1=C2COC1=O)C(C)C	C20H24O3	312.4	Endocrinology/Hormones	Androgen Receptor	Androgen Receptor	Triptophenolide (Hypolide) is a compound isolated from Tripterygium wilfordii Hook with anti-inflammatory activity.	Rui Li, et al. International Journal of Mass Spectrometry, 2008, 278(1): 38–49.	雷公藤
447	PHD191185	e	8	10	10	DMSO	T3428	Helicid	Hilicidum;4-formylphenyl-O-β-d-allopyranoside;Helicide	80154-34-3	O([C@@H]1O[C@H](CO)[C@@H](O)[C@@H](O)[C@H]1O)C2=CC=C(C=O)C=C2	C13H16O7	284.26	Others	Others	PXR	Helicid (Helicide) is a medicine available in a number of countries worldwide.	Chen Q, et al. Evid Based Complement Alternat Med. 2015, (2015): 9.;Wang J, You W, Wang N, et al. Ophiopogonin D Increases SERCA2a Interaction with Phospholamban by Promoting CYP2J3 Upregulation[J]. Oxidative Medicine and Cellular Longevity. 2020, 2020.	山龙眼
[truncated: 2,492 more rows]
